# Supplementary material for: 3-Amino-1-(4-fluoro­phen­yl)-8-meth­oxy-1H-benzo[f]chromene-2-carbonitrile
Source: Acta Crystallogr Sect E Struct Rep Online. 2013 Mar 2;69(Pt 4):o476–7. doi: 10.1107/S160053681300545X (PMC3629515; doi:10.1107/S160053681300545X)
Supplement: Supplementary file 2 [file e-69-0o476-Isup2.hkl]

# 
# h,k,l, Fc-squared, Fo-squared, sigma(Fo-squared) and status flag 
# 
data_I
_shelx_title '  P-1' 
_shelx_refln_list_code          4 
_shelx_F_calc_maximum      163.58 
_exptl_crystal_F_000       360.00 
_reflns_d_resolution_high  0.7681 
 
loop_ 
 _symmetry_equiv_pos_as_xyz 
 'x, y, z' 
 '-x, -y, -z' 
 
_cell_length_a     8.9672 
_cell_length_b    10.4365 
_cell_length_c    10.9058 
_cell_angle_alpha 103.063 
_cell_angle_beta  106.859 
_cell_angle_gamma 111.399 
 
_shelx_F_squared_multiplier     1.000 
 
loop_ 
 _refln_index_h 
 _refln_index_k 
 _refln_index_l 
 _refln_F_squared_calc 
 _refln_F_squared_meas 
 _refln_F_squared_sigma 
 _refln_observed_status 
   2   0   0      589.13      550.08     10.51 o 
   3   0   0       81.71       76.54      3.89 o 
   4   0   0       42.67       38.59      2.06 o 
   5   0   0        1.16        0.93      0.39 o 
   6   0   0       11.46       14.59      2.31 o 
   7   0   0      847.36      922.43     23.20 o 
   8   0   0        3.66        4.95      1.57 o 
   9   0   0        2.11        3.99      1.59 o 
 -10   1   0       20.64       22.81      3.70 o 
  -9   1   0       17.94       21.05      3.33 o 
  -8   1   0        1.03        0.50      0.85 o 
  -7   1   0      352.53      382.29     13.18 o 
  -6   1   0        2.61        1.23      0.95 o 
  -5   1   0       14.08       13.52      1.33 o 
  -4   1   0       90.84       87.45      3.62 o 
  -3   1   0      471.43      485.37      7.74 o 
  -2   1   0     1635.93     1523.94     17.09 o 
   1   1   0     1977.07     1978.42     17.20 o 
   2   1   0      179.13      178.21      1.91 o 
   3   1   0      359.86      349.83      7.44 o 
   4   1   0       17.45       17.96      0.79 o 
   5   1   0       48.19       51.69      2.91 o 
   6   1   0       23.63       22.99      2.14 o 
   7   1   0        4.37        8.50      2.13 o 
   8   1   0       73.40       87.85      6.65 o 
   9   1   0        4.27        5.47      1.90 o 
 -10   2   0        8.86       12.22      2.78 o 
  -9   2   0        0.09       -1.41      1.41 o 
  -8   2   0        1.56        0.46      0.78 o 
  -7   2   0      211.77      219.68      9.47 o 
  -6   2   0        9.28        8.98      1.74 o 
  -5   2   0      263.04      270.14      5.35 o 
  -4   2   0       21.40       17.56      0.67 o 
  -3   2   0      265.17      277.67      4.70 o 
  -2   2   0     2074.53     2073.50     22.71 o 
  -1   2   0      262.24      252.38      3.99 o 
   0   2   0     5728.67     5662.49     82.45 o 
   1   2   0      109.83      118.83      1.83 o 
   2   2   0      724.79      725.91      6.09 o 
   3   2   0      409.98      415.02      4.80 o 
   4   2   0        2.80        2.69      0.39 o 
   5   2   0       44.47       41.58      1.12 o 
   6   2   0       17.09       14.05      1.73 o 
   7   2   0       51.83       53.60      4.95 o 
   8   2   0        6.23        5.90      1.94 o 
   9   2   0        0.14        0.76      0.93 o 
 -10   3   0        2.88        2.64      1.57 o 
  -9   3   0        0.35        3.45      1.43 o 
  -8   3   0        9.18       11.39      2.27 o 
  -7   3   0      462.52      448.09     20.53 o 
  -6   3   0       33.47       37.74      3.22 o 
  -5   3   0       25.49       29.51      1.16 o 
  -4   3   0       60.92       63.41      1.73 o 
  -3   3   0       44.74       43.92      1.40 o 
  -2   3   0      170.81      168.87      3.54 o 
  -1   3   0        5.15        6.31      0.85 o 
   0   3   0      668.64      655.29     12.49 o 
   1   3   0      226.44      242.34      3.30 o 
   2   3   0        3.04        1.87      0.27 o 
   3   3   0      622.68      667.45      7.31 o 
   4   3   0        3.59        3.23      0.45 o 
   5   3   0       10.97       11.75      0.77 o 
   6   3   0        9.92        8.37      1.46 o 
   7   3   0        5.65        4.57      1.52 o 
   8   3   0        0.19        0.42      0.90 o 
 -11   4   0        6.37        7.72      2.30 o 
 -10   4   0        1.25        1.71      1.24 o 
  -9   4   0        8.88        4.73      1.68 o 
  -8   4   0        0.02        2.64      0.83 o 
  -7   4   0      195.04      205.10      5.83 o 
  -6   4   0       84.53       79.27      2.26 o 
  -5   4   0      256.05      250.53      5.79 o 
  -4   4   0     1004.69     1095.77     20.78 o 
  -3   4   0       36.90       35.39      1.43 o 
  -2   4   0       13.99       21.13      1.74 o 
  -1   4   0      151.25      148.98      5.03 o 
   0   4   0      426.55      459.60      6.42 o 
   1   4   0      146.99      175.09      4.56 o 
   2   4   0       12.65       11.07      1.49 o 
   3   4   0      513.31      525.59      9.86 o 
   4   4   0        0.15        4.48      0.60 o 
   5   4   0        1.83        1.47      0.38 o 
   6   4   0        2.05        2.19      0.91 o 
   7   4   0        2.72        7.16      2.01 o 
 -11   5   0        6.73       11.27      2.82 o 
 -10   5   0        0.75        1.05      0.91 o 
  -9   5   0        0.09       -0.10      0.73 o 
  -8   5   0        9.88        8.83      0.79 o 
  -7   5   0       22.87       26.12      1.42 o 
  -6   5   0       16.86       18.67      1.08 o 
  -5   5   0       59.66       54.14      2.04 o 
  -4   5   0      308.36      338.84      5.60 o 
  -3   5   0       82.21       84.91      4.68 o 
  -2   5   0       37.52       36.15      2.59 o 
  -1   5   0        8.45       11.36      1.47 o 
   0   5   0       12.19       11.22      0.90 o 
   1   5   0        1.86        1.44      0.64 o 
   2   5   0        1.01        0.97      0.30 o 
   3   5   0        3.42        4.16      0.58 o 
   4   5   0        0.48        0.73      0.31 o 
   5   5   0        0.18        0.19      0.28 o 
   6   5   0        7.52        5.83      1.39 o 
   7   5   0        0.05        0.23      1.05 o 
 -11   6   0        4.54        6.09      1.66 o 
 -10   6   0        1.78        0.78      0.86 o 
  -9   6   0        0.57        0.03      0.96 o 
  -8   6   0        0.77       -0.39      0.39 o 
  -7   6   0       28.28       29.78      1.69 o 
  -6   6   0        0.08        6.92      1.47 o 
  -5   6   0       31.61       28.21      1.91 o 
  -4   6   0      516.92      533.22      8.01 o 
  -3   6   0        5.65        6.45      1.24 o 
  -2   6   0        0.92        1.14      0.56 o 
  -1   6   0       80.36       80.65      2.64 o 
   0   6   0       53.55       62.93      5.07 o 
   1   6   0       11.50       11.33      1.41 o 
   2   6   0        0.04        0.13      0.30 o 
   3   6   0       39.06       41.23      2.01 o 
   4   6   0        0.18        0.28      0.39 o 
   5   6   0        0.62        0.13      0.52 o 
   6   6   0        2.31        1.95      1.37 o 
 -11   7   0       22.27       29.48      3.14 o 
 -10   7   0        0.00       -0.44      1.23 o 
  -9   7   0        2.67        2.72      0.60 o 
  -8   7   0        8.14        7.45      0.93 o 
  -7   7   0       13.19       25.01      2.04 o 
  -6   7   0       81.28       82.13      3.61 o 
  -5   7   0      111.90      120.07      4.32 o 
  -4   7   0      181.11      188.83      7.39 o 
  -3   7   0        2.89        3.14      1.06 o 
  -2   7   0        7.84        7.86      1.48 o 
  -1   7   0       23.91       27.29      1.94 o 
   0   7   0       14.37       46.71      3.75 o 
   1   7   0       16.03       15.98      1.53 o 
   2   7   0       30.13       29.19      2.18 o 
   3   7   0        4.09        4.28      1.35 o 
   4   7   0        4.24        2.59      0.79 o 
   5   7   0        1.24       -0.21      0.77 o 
 -11   8   0        0.03       -0.18      1.58 o 
 -10   8   0        0.47        2.06      0.97 o 
  -9   8   0        2.34        2.60      0.81 o 
  -8   8   0        2.16        3.85      0.97 o 
  -7   8   0       17.28       15.20      1.68 o 
  -6   8   0        5.95        6.38      1.16 o 
  -5   8   0        0.54        0.19      0.55 o 
  -4   8   0       32.32       31.87      3.14 o 
  -3   8   0       19.22       17.98      2.38 o 
  -2   8   0        2.91        2.40      0.66 o 
  -1   8   0      132.61      137.61      6.90 o 
   0   8   0        0.18       10.28      1.95 o 
   1   8   0        2.70        3.14      0.78 o 
   2   8   0        8.13        7.67      1.21 o 
   3   8   0        3.29        2.14      0.77 o 
   4   8   0        0.01        0.33      0.73 o 
 -10   9   0        1.97        5.24      2.20 o 
  -9   9   0        5.09        5.20      1.16 o 
  -8   9   0       33.22       33.67      2.67 o 
  -7   9   0        1.40        1.83      0.74 o 
  -6   9   0        0.58        1.50      0.81 o 
  -5   9   0        0.37       -0.28      0.67 o 
  -4   9   0        5.04        3.99      1.29 o 
  -3   9   0       28.79       28.52      3.25 o 
  -2   9   0        0.06        1.15      1.16 o 
  -1   9   0       14.04       13.77      2.36 o 
   0   9   0        0.03        4.09      1.40 o 
   1   9   0        2.29        2.42      0.77 o 
   2   9   0        0.02       -0.20      0.43 o 
   3   9   0        0.78        4.02      1.01 o 
 -10  10   0        0.39       -0.55      1.02 o 
  -9  10   0        0.29        0.21      0.55 o 
  -8  10   0       14.15       12.31      2.21 o 
  -7  10   0        9.79        8.42      1.88 o 
  -6  10   0       22.76       23.52      3.08 o 
  -5  10   0       65.84       69.30      5.38 o 
  -4  10   0        1.23        2.84      1.37 o 
  -3  10   0       30.22       35.40      3.92 o 
  -2  10   0        4.25        6.71      1.73 o 
  -1  10   0       40.43       36.68      4.06 o 
   0  10   0       21.12       20.91      1.98 o 
   1  10   0        0.16       -0.28      0.40 o 
   2  10   0        0.96        1.53      0.64 o 
  -9  11   0        2.47        0.65      0.65 o 
  -8  11   0       13.88       12.33      2.37 o 
  -7  11   0        0.05       -0.17      0.78 o 
  -6  11   0        0.01        0.21      0.79 o 
  -5  11   0       19.79       20.17      3.14 o 
  -4  11   0       34.61       33.60      4.08 o 
  -3  11   0        1.01        0.09      0.65 o 
  -2  11   0        1.95        0.49      0.72 o 
  -1  11   0       26.55       28.64      3.90 o 
   0  11   0        0.18        1.40      1.28 o 
   1  11   0        1.88        1.25      1.06 o 
  -8  12   0        0.27        1.51      1.20 o 
  -7  12   0        0.17       -0.26      1.04 o 
  -6  12   0        4.06        4.84      1.60 o 
  -5  12   0       20.15       22.59      3.50 o 
  -4  12   0        0.12        1.71      1.18 o 
  -3  12   0        0.07        0.60      0.88 o 
  -2  12   0        0.30        1.24      0.96 o 
  -1  12   0        2.73        4.39      1.69 o 
  -6  13   0        0.11       -1.13      1.13 o 
  -5  13   0        4.21        2.72      1.56 o 
  -4  13   0        0.00        0.07      0.80 o 
   3 -13   1        3.69        7.23      2.20 o 
   4 -13   1        8.73        9.02      2.52 o 
   5 -13   1       31.76       37.14      4.75 o 
   6 -13   1       18.38       21.01      3.60 o 
   7 -13   1        2.57        3.21      1.47 o 
   0 -12   1        2.12        4.62      1.66 o 
   1 -12   1        1.02        1.81      1.14 o 
   2 -12   1        0.01        0.79      0.96 o 
   3 -12   1        1.17        0.92      1.07 o 
   4 -12   1        9.10        7.66      2.12 o 
   5 -12   1       26.33       28.48      3.90 o 
   6 -12   1        0.06       -1.31      1.31 o 
   7 -12   1       16.16       18.31      3.03 o 
   8 -12   1        6.76        6.44      1.83 o 
  -1 -11   1        0.80        1.07      0.58 o 
   0 -11   1       16.08       19.42      3.13 o 
   1 -11   1        0.25        1.99      1.08 o 
   2 -11   1        0.21        0.40      0.73 o 
   3 -11   1       12.31       16.20      2.84 o 
   4 -11   1        8.41        8.83      2.14 o 
   5 -11   1       12.72       16.89      2.85 o 
   6 -11   1       21.00       22.60      3.21 o 
   7 -11   1       88.01       97.44      6.56 o 
   8 -11   1        1.65        0.73      0.58 o 
   9 -11   1        1.05        0.52      0.71 o 
  -3 -10   1        1.45        0.77      0.88 o 
  -2 -10   1       15.54       17.74      2.02 o 
  -1 -10   1        6.05        7.30      1.25 o 
   0 -10   1       31.37       30.32      3.65 o 
   1 -10   1        0.89        0.59      0.99 o 
   2 -10   1        0.87        1.16      1.09 o 
   3 -10   1        2.48        1.10      1.08 o 
   4 -10   1        9.89       10.61      2.08 o 
   5 -10   1       57.51       55.41      4.75 o 
   6 -10   1        0.21        0.81      0.84 o 
   7 -10   1       40.38       39.96      3.24 o 
   8 -10   1        1.14        0.34      2.05 o 
   9 -10   1        1.20        1.42      0.72 o 
  10 -10   1        0.19        1.39      1.22 o 
  -4  -9   1        0.10       -0.04      0.94 o 
  -3  -9   1        3.25        2.08      0.73 o 
  -2  -9   1        0.24       -0.32      0.45 o 
  -1  -9   1       18.60       13.04      2.32 o 
   0  -9   1        7.81        9.82      1.98 o 
   1  -9   1       11.92       13.99      2.30 o 
   2  -9   1        0.00       -0.91      0.99 o 
   3  -9   1        0.45        0.59      0.77 o 
   4  -9   1        0.29       -1.10      1.10 o 
   5  -9   1        3.58        2.97      1.05 o 
   6  -9   1        8.09        7.06      1.89 o 
   7  -9   1        5.68        4.12      1.05 o 
   8  -9   1        2.77        2.12      0.79 o 
   9  -9   1        0.34        0.80      0.55 o 
  10  -9   1        0.03        0.56      1.29 o 
  -5  -8   1        0.81        2.72      1.34 o 
  -4  -8   1        0.33        0.59      0.45 o 
  -3  -8   1        0.69        0.50      0.85 o 
  -2  -8   1       29.24       29.17      2.28 o 
  -1  -8   1       14.21       13.28      2.10 o 
   0  -8   1      212.38      202.21      8.45 o 
   1  -8   1       83.35       85.37      5.27 o 
   2  -8   1        9.57        8.93      1.73 o 
   3  -8   1       12.40       14.07      2.14 o 
   4  -8   1       48.97       54.85      4.05 o 
   5  -8   1       27.24       28.54      2.21 o 
   6  -8   1        5.56        4.04      0.91 o 
   7  -8   1       82.64       73.45      3.63 o 
   8  -8   1       22.79       19.10      3.23 o 
   9  -8   1        1.50        1.12      0.54 o 
  10  -8   1        0.69        0.37      0.85 o 
  -6  -7   1        0.46        1.63      1.29 o 
  -5  -7   1        1.56       -0.20      0.87 o 
  -4  -7   1        5.55        3.98      0.97 o 
  -3  -7   1        0.13        0.44      0.66 o 
  -2  -7   1        0.58        0.47      0.37 o 
  -1  -7   1        0.00       -0.07      0.51 o 
   0  -7   1        2.85        2.22      0.90 o 
   1  -7   1       88.86       90.41      8.44 o 
   2  -7   1        1.65        1.25      0.96 o 
   3  -7   1       17.92       17.52      1.33 o 
   4  -7   1       41.94       43.70      2.12 o 
   5  -7   1        2.71        2.31      0.55 o 
   6  -7   1        0.30       -0.26      0.66 o 
   7  -7   1        2.31        1.11      0.44 o 
   8  -7   1       16.35       14.79      1.55 o 
   9  -7   1        0.30        0.31      0.30 o 
  10  -7   1        3.81        6.82      3.64 o 
  -6  -6   1       14.46       16.47      2.30 o 
  -5  -6   1        0.08       -0.13      0.34 o 
  -4  -6   1        6.18        6.50      0.79 o 
  -3  -6   1       12.04        8.62      0.95 o 
  -2  -6   1        3.24        2.66      0.63 o 
  -1  -6   1        6.66        8.98      1.10 o 
   0  -6   1       73.06       85.97      2.78 o 
   1  -6   1      290.53      321.72      9.43 o 
   2  -6   1        1.31        1.38      0.64 o 
   3  -6   1      161.36      184.86      7.82 o 
   4  -6   1      121.29      127.41      4.19 o 
   5  -6   1        0.05        0.24      0.34 o 
   6  -6   1        0.00       -0.21      0.35 o 
   7  -6   1        0.26        0.70      0.44 o 
   8  -6   1       17.61       12.05      1.99 o 
   9  -6   1        0.99        0.38      0.90 o 
  10  -6   1       12.33       15.59      2.21 o 
  -7  -5   1        0.00       -0.05      1.10 o 
  -6  -5   1        0.19        0.11      0.61 o 
  -5  -5   1        0.00        0.34      0.47 o 
  -4  -5   1        7.11        7.38      0.76 o 
  -3  -5   1        5.81        7.01      0.72 o 
  -2  -5   1        3.38        4.44      0.61 o 
  -1  -5   1       73.98       85.72      3.11 o 
   0  -5   1       91.82      100.77      3.37 o 
   1  -5   1       33.64       38.22      1.91 o 
   2  -5   1        6.61        8.13      0.92 o 
   3  -5   1       32.14       30.88      1.76 o 
   4  -5   1      317.77      353.28      5.70 o 
   5  -5   1       26.51       30.45      1.49 o 
   6  -5   1        8.59        8.36      0.80 o 
   7  -5   1        5.85        6.09      0.89 o 
   8  -5   1        1.11        1.03      0.58 o 
   9  -5   1        4.26        5.07      1.81 o 
  10  -5   1        0.04        0.91      0.99 o 
  -8  -4   1        1.52        1.06      1.06 o 
  -7  -4   1       10.02       17.04      2.21 o 
  -6  -4   1       14.24       14.35      1.18 o 
  -5  -4   1        0.02        0.25      0.19 o 
  -4  -4   1       58.83       66.06      2.03 o 
  -3  -4   1      421.29      435.40      6.56 o 
  -2  -4   1      210.62      222.55      4.15 o 
  -1  -4   1      337.62      371.78      7.01 o 
   0  -4   1     1070.18     1051.42     13.99 o 
   1  -4   1        4.28        4.72      0.53 o 
   2  -4   1      217.31      207.87      3.68 o 
   3  -4   1       70.06       92.07      2.35 o 
   4  -4   1      980.44     1070.07     16.91 o 
   5  -4   1      181.75      186.69      4.14 o 
   6  -4   1        6.69        7.16      1.47 o 
   7  -4   1        0.33        0.11      0.22 o 
   8  -4   1        4.50        4.73      1.71 o 
   9  -4   1        7.18        7.66      2.08 o 
  10  -4   1        1.41        0.49      0.97 o 
  -8  -3   1        0.72        1.43      1.05 o 
  -7  -3   1        2.33        3.38      1.18 o 
  -6  -3   1       25.28       24.64      1.74 o 
  -5  -3   1        5.80        6.29      0.56 o 
  -4  -3   1        2.72        2.74      0.40 o 
  -3  -3   1      114.23      122.90      2.45 o 
  -2  -3   1       26.25       31.74      1.25 o 
  -1  -3   1      384.10      357.82      4.86 o 
   0  -3   1      623.43      610.77      8.55 o 
   1  -3   1      421.71      409.86      9.44 o 
   2  -3   1      172.29      176.78      3.83 o 
   3  -3   1       20.41       19.38      1.14 o 
   4  -3   1       66.48       83.76      2.42 o 
   5  -3   1      164.05      164.27      3.02 o 
   6  -3   1       57.05       58.55      1.58 o 
   7  -3   1        0.10       -0.39      1.07 o 
   8  -3   1        0.11        0.65      0.86 o 
   9  -3   1        7.51        6.92      2.04 o 
  10  -3   1        3.25        5.92      2.03 o 
  -9  -2   1        2.40        1.34      1.23 o 
  -8  -2   1        2.48        2.34      1.21 o 
  -7  -2   1       47.49       51.84      3.51 o 
  -6  -2   1        8.38        6.59      2.69 o 
  -5  -2   1       44.42       45.24      1.20 o 
  -4  -2   1        3.26        2.38      0.31 o 
  -3  -2   1     1521.96     1507.52     18.19 o 
  -2  -2   1     1454.36     1367.99     11.31 o 
  -1  -2   1     1012.17      971.14      9.76 o 
   0  -2   1      127.48      139.08      4.10 o 
   1  -2   1      905.49      897.54     10.87 o 
   2  -2   1     3976.34     3953.33     41.74 o 
   3  -2   1      141.89      140.95      2.85 o 
   4  -2   1     1982.79     2147.91     20.76 o 
   5  -2   1      408.93      389.97     10.18 o 
   6  -2   1      178.39      173.74      8.11 o 
   7  -2   1       85.33       98.95      6.48 o 
   8  -2   1        3.28        4.27      1.56 o 
   9  -2   1       13.67       19.06      3.27 o 
  10  -2   1        0.37       -0.11      0.81 o 
  -9  -1   1        8.56        8.96      2.37 o 
  -8  -1   1       45.43       49.89      4.79 o 
  -7  -1   1       92.09      102.11      5.81 o 
  -6  -1   1       56.87       54.86      3.19 o 
  -5  -1   1        5.29        4.35      0.67 o 
  -4  -1   1       26.67       26.19      0.73 o 
  -3  -1   1      832.78      849.93      7.12 o 
  -2  -1   1      748.30      707.68      7.13 o 
  -1  -1   1     3216.34     3154.48     46.76 o 
   1  -1   1      775.38      741.84     12.36 o 
   2  -1   1     1989.53     1981.65     21.10 o 
   3  -1   1      497.98      518.97      6.29 o 
   4  -1   1       69.74       69.02      4.48 o 
   5  -1   1       29.13       29.57      2.09 o 
   6  -1   1       62.85       62.98      4.85 o 
   7  -1   1       88.10      102.67      6.80 o 
   8  -1   1        3.38        3.09      1.31 o 
   9  -1   1        7.03        8.50      2.23 o 
 -10   0   1       12.19       15.10      3.05 o 
  -9   0   1        0.16        0.40      0.94 o 
  -8   0   1       20.24       16.27      2.69 o 
  -7   0   1       16.20       13.58      2.26 o 
  -6   0   1      122.47      127.35      4.76 o 
  -5   0   1      180.49      179.55      5.05 o 
  -4   0   1        4.33        8.03      0.73 o 
  -3   0   1       16.30       12.33      1.13 o 
  -2   0   1      794.40      722.47      8.52 o 
   1   0   1     2532.00     2464.07     26.18 o 
   2   0   1      960.31      931.71     13.06 o 
   3   0   1      284.62      260.65      4.92 o 
   4   0   1       36.87       36.38      1.15 o 
   5   0   1        3.46        2.88      1.10 o 
   6   0   1      154.68      166.15      8.19 o 
   7   0   1       47.39       47.01      4.64 o 
   8   0   1       14.61       16.58      2.94 o 
   9   0   1        0.14        0.71      0.81 o 
 -10   1   1        0.07       -0.77      0.85 o 
  -9   1   1       34.77       37.79      4.24 o 
  -8   1   1       64.93       70.91      5.43 o 
  -7   1   1        3.14        3.19      1.37 o 
  -6   1   1      172.93      195.63      7.90 o 
  -5   1   1        5.93        6.08      1.82 o 
  -4   1   1        1.50        0.12      0.22 o 
  -3   1   1      211.14      224.42      2.50 o 
  -2   1   1        0.00       -0.06      0.10 o 
  -1   1   1      804.82      838.82     13.79 o 
   0   1   1      540.63      510.09      6.17 o 
   1   1   1        2.03        2.22      0.25 o 
   2   1   1       61.42       51.86      1.38 o 
   3   1   1       33.88       31.84      0.93 o 
   4   1   1       15.94       16.37      0.54 o 
   5   1   1      112.84      127.89      6.70 o 
   6   1   1        3.02        3.99      1.67 o 
   7   1   1      145.06      153.24      8.56 o 
   8   1   1       10.18       10.18      2.46 o 
   9   1   1        0.47        1.01      1.17 o 
 -10   2   1        8.83       10.26      2.39 o 
  -9   2   1        0.38       -0.24      0.75 o 
  -8   2   1        0.00       -0.54      0.99 o 
  -7   2   1     1033.55     1043.85     23.59 o 
  -6   2   1       35.86       36.51      1.03 o 
  -5   2   1      125.95      124.25      3.10 o 
  -4   2   1      900.38      856.24      7.70 o 
  -3   2   1      678.26      677.64      7.08 o 
  -2   2   1      312.19      288.70      3.17 o 
  -1   2   1      111.43      117.95      3.64 o 
   0   2   1    26756.80    27927.73    198.24 o 
   1   2   1     1889.97     1770.38     14.29 o 
   2   2   1      477.40      503.92      6.45 o 
   3   2   1       63.24       69.00      1.48 o 
   4   2   1        5.01        5.99      0.44 o 
   5   2   1        0.27        0.17      0.15 o 
   6   2   1       13.36       14.12      2.49 o 
   7   2   1      168.99      191.43      9.92 o 
   8   2   1       21.14       23.86      3.62 o 
 -11   3   1        0.96       -1.43      1.43 o 
 -10   3   1        6.06        5.74      1.92 o 
  -9   3   1        0.17        0.42      0.79 o 
  -8   3   1        8.37       10.72      2.11 o 
  -7   3   1      328.76      311.68      4.49 o 
  -6   3   1       59.27       64.67      1.69 o 
  -5   3   1        1.87        1.70      0.40 o 
  -4   3   1       27.04       23.66      0.92 o 
  -3   3   1       13.60       16.98      0.99 o 
  -2   3   1      102.11      106.65      3.87 o 
  -1   3   1      394.69      365.95      5.84 o 
   0   3   1      855.81      859.14      9.28 o 
   1   3   1      136.25      149.73      2.30 o 
   2   3   1       56.14       60.04      1.66 o 
   3   3   1      124.12      127.12      2.20 o 
   4   3   1        3.50        3.61      0.40 o 
   5   3   1       16.60       16.25      0.97 o 
   6   3   1        2.71        1.97      1.16 o 
   7   3   1        0.42        0.79      1.07 o 
   8   3   1        6.72        5.66      1.94 o 
 -11   4   1        1.38        0.17      0.73 o 
 -10   4   1        1.57        1.86      0.95 o 
  -9   4   1        0.03        1.58      1.10 o 
  -8   4   1       47.78       47.17      1.58 o 
  -7   4   1      293.12      287.99      4.85 o 
  -6   4   1       97.70      105.83      2.48 o 
  -5   4   1      332.44      348.13      5.58 o 
  -4   4   1        1.47        1.36      0.31 o 
  -3   4   1       70.19       70.73      2.90 o 
  -2   4   1       84.40       89.06      3.92 o 
  -1   4   1       40.26       39.49      1.79 o 
   0   4   1     1230.29     1212.45     15.88 o 
   1   4   1      109.82      112.57      2.16 o 
   2   4   1      182.03      167.03      2.94 o 
   3   4   1        6.38        5.28      0.67 o 
   4   4   1        0.16       -0.07      0.22 o 
   5   4   1       20.48       21.30      1.57 o 
   6   4   1        6.03        5.74      1.73 o 
   7   4   1        2.68        3.90      1.67 o 
 -11   5   1        1.05        0.06      0.58 o 
 -10   5   1        3.66        1.55      0.83 o 
  -9   5   1        0.00       -0.52      0.71 o 
  -8   5   1        3.31        2.76      0.74 o 
  -7   5   1      243.17      239.27      5.97 o 
  -6   5   1       72.33       82.29      2.70 o 
  -5   5   1      234.53      248.67      6.20 o 
  -4   5   1       81.40       78.53      2.38 o 
  -3   5   1        0.01       -0.12      0.27 o 
  -2   5   1      123.40      122.86      5.19 o 
  -1   5   1        7.67       10.51      1.13 o 
   0   5   1        4.75        3.44      0.65 o 
   1   5   1       34.31       32.31      1.53 o 
   2   5   1       29.05       27.97      1.21 o 
   3   5   1        7.48        7.85      0.92 o 
   4   5   1        1.06        1.53      0.40 o 
   5   5   1        0.00       -0.43      0.43 o 
   6   5   1       11.74        8.22      2.27 o 
 -11   6   1        7.34        7.81      1.60 o 
 -10   6   1        0.36       -0.82      0.82 o 
  -9   6   1        0.93        0.29      0.52 o 
  -8   6   1        6.83        4.50      0.70 o 
  -7   6   1        6.37        6.80      0.90 o 
  -6   6   1       91.69       92.76      2.64 o 
  -5   6   1       23.58       23.42      1.25 o 
  -4   6   1      758.16      804.47     10.55 o 
  -3   6   1       72.62       72.05      2.94 o 
  -2   6   1        7.12        6.93      1.32 o 
  -1   6   1       18.62       18.09      1.26 o 
   0   6   1        3.91        3.75      0.44 o 
   1   6   1       29.98       30.41      1.67 o 
   2   6   1        0.98        2.80      0.71 o 
   3   6   1      219.67      211.89      6.33 o 
   4   6   1       20.83       22.26      1.76 o 
   5   6   1        0.05        1.08      0.68 o 
   6   6   1        0.01       -0.64      1.25 o 
 -11   7   1       13.02       17.35      2.35 o 
 -10   7   1        0.00       -0.61      1.86 o 
  -9   7   1        0.00       -0.05      0.39 o 
  -8   7   1        0.14        0.42      0.69 o 
  -7   7   1       15.31       19.02      1.84 o 
  -6   7   1       40.71       44.68      2.73 o 
  -5   7   1       69.17       72.40      4.52 o 
  -4   7   1       94.38       98.32      5.35 o 
  -3   7   1        7.15        7.32      1.54 o 
  -2   7   1        5.32        5.14      0.85 o 
  -1   7   1        2.04        1.13      0.74 o 
   0   7   1        7.15        5.90      0.87 o 
   1   7   1        1.32        0.81      0.45 o 
   2   7   1       29.25       25.40      2.35 o 
   3   7   1        3.46        1.92      1.49 o 
   4   7   1        2.68        2.21      0.80 o 
 -11   8   1        1.24        0.41      0.63 o 
 -10   8   1        0.04        0.08      1.24 o 
  -9   8   1        1.97        3.39      0.92 o 
  -8   8   1        0.98        1.27      0.63 o 
  -7   8   1        0.31        0.34      1.09 o 
  -6   8   1        1.72        2.01      1.68 o 
  -5   8   1        0.20        0.68      0.74 o 
  -4   8   1       43.15       37.04      3.53 o 
  -3   8   1       16.62       17.69      2.49 o 
  -2   8   1       14.28       14.08      2.22 o 
  -1   8   1        3.87        3.22      1.24 o 
   0   8   1        3.74        2.44      0.63 o 
   1   8   1        0.73       -0.04      0.38 o 
   2   8   1        5.47        4.30      0.99 o 
   3   8   1       14.58       10.33      1.57 o 
   4   8   1        0.69        0.28      0.99 o 
 -10   9   1        3.77        5.68      2.13 o 
  -9   9   1        0.28       -0.56      0.56 o 
  -8   9   1        0.03       -0.24      0.99 o 
  -7   9   1        9.28        6.94      1.65 o 
  -6   9   1       34.40       29.27      3.33 o 
  -5   9   1        2.13        3.44      1.25 o 
  -4   9   1      245.86      245.90     10.26 o 
  -3   9   1      126.30      141.62      7.61 o 
  -2   9   1        6.22        6.32      1.66 o 
  -1   9   1        2.84        2.70      1.09 o 
   0   9   1        7.68        6.14      1.02 o 
   1   9   1        0.02       -0.17      0.39 o 
   2   9   1        1.06        0.08      0.54 o 
   3   9   1        3.47        3.46      1.02 o 
 -10  10   1        1.25        0.01      1.36 o 
  -9  10   1        0.48        0.37      0.62 o 
  -8  10   1       13.46       16.15      2.65 o 
  -7  10   1        1.57        0.64      0.70 o 
  -6  10   1       17.65       17.46      2.75 o 
  -5  10   1       13.04       12.89      2.45 o 
  -4  10   1        0.58        0.51      0.95 o 
  -3  10   1       39.88       37.53      4.16 o 
  -2  10   1        1.20        1.60      1.13 o 
  -1  10   1       49.75       52.93      2.94 o 
   0  10   1        0.68        0.10      0.43 o 
   1  10   1        0.53        1.16      1.02 o 
   2  10   1        0.45        0.50      0.78 o 
  -9  11   1        0.83        1.83      1.13 o 
  -8  11   1       21.26       17.66      2.95 o 
  -7  11   1        0.61       -0.24      0.80 o 
  -6  11   1        0.86        0.52      0.95 o 
  -5  11   1        6.87       10.20      2.31 o 
  -4  11   1        5.58        3.25      1.47 o 
  -3  11   1        0.53       -0.10      0.81 o 
  -2  11   1        0.02       -0.69      1.20 o 
  -1  11   1        0.02        0.95      1.11 o 
   0  11   1        3.60        3.74      1.58 o 
  -8  12   1        3.91        1.48      1.13 o 
  -7  12   1        2.10        1.99      1.05 o 
  -6  12   1        1.11        1.20      1.16 o 
  -5  12   1        0.98        1.66      0.94 o 
  -4  12   1        0.74        0.74      1.00 o 
  -3  12   1        4.90        4.14      1.76 o 
  -2  12   1        0.58       -0.38      0.85 o 
   2 -13   2        2.74        4.24      1.53 o 
   3 -13   2        0.72        0.87      1.13 o 
   4 -13   2      101.33      122.11      8.58 o 
   5 -13   2        0.20        2.06      1.24 o 
   6 -13   2        2.31        2.27      1.20 o 
   7 -13   2       12.58       12.13      2.67 o 
   0 -12   2        0.54        1.87      1.21 o 
   1 -12   2        0.66        0.01      0.67 o 
   2 -12   2        1.43        1.45      1.07 o 
   3 -12   2        5.20        5.37      1.88 o 
   4 -12   2      224.17      263.07     12.19 o 
   5 -12   2        0.01        3.27      1.62 o 
   6 -12   2        7.24        4.67      1.55 o 
   7 -12   2        1.33        2.89      1.27 o 
   8 -12   2        5.34        4.60      1.60 o 
  -2 -11   2       21.35       27.92      2.99 o 
  -1 -11   2        0.01       -0.69      0.91 o 
   0 -11   2        2.36        3.58      1.41 o 
   1 -11   2        0.48        0.33      0.67 o 
   2 -11   2       10.27       10.42      2.33 o 
   3 -11   2        1.25       -0.44      1.09 o 
   4 -11   2       29.85       31.34      3.84 o 
   5 -11   2       62.71       59.36      5.21 o 
   6 -11   2        0.29        1.38      1.00 o 
   7 -11   2       14.57       19.05      2.86 o 
   8 -11   2        0.02        0.20      0.98 o 
   9 -11   2        4.81        5.96      1.86 o 
  -3 -10   2       42.05       37.34      3.00 o 
  -2 -10   2       21.10       18.77      2.07 o 
  -1 -10   2        8.42        7.66      1.87 o 
   0 -10   2       28.41       28.36      3.49 o 
   1 -10   2        8.07        8.42      1.94 o 
   2 -10   2        0.36        0.70      0.90 o 
   3 -10   2        0.21       -1.13      1.13 o 
   4 -10   2       88.72       85.95      5.91 o 
   5 -10   2       35.03       38.97      3.90 o 
   6 -10   2        1.56        1.92      0.95 o 
   7 -10   2        8.35        9.65      1.52 o 
   8 -10   2        0.38        0.83      0.59 o 
   9 -10   2        3.16        3.00      0.96 o 
  -4  -9   2        0.00       -0.39      0.57 o 
  -3  -9   2        7.06        4.24      0.99 o 
  -2  -9   2        3.03        2.80      1.19 o 
  -1  -9   2        0.71        1.85      1.09 o 
   0  -9   2      132.13      135.78      7.17 o 
   1  -9   2        0.29        1.49      1.00 o 
   2  -9   2        0.09        0.09      0.72 o 
   3  -9   2        0.35        0.87      0.63 o 
   4  -9   2        1.21        1.36      0.91 o 
   5  -9   2        0.81        1.12      0.70 o 
   6  -9   2        2.84        2.96      2.01 o 
   7  -9   2      221.12      205.42      6.50 o 
   8  -9   2        0.03        1.29      1.04 o 
   9  -9   2        1.15        1.28      0.64 o 
  10  -9   2        0.58        1.16      1.31 o 
  -5  -8   2        0.15       -1.15      1.15 o 
  -4  -8   2        6.22        6.84      1.23 o 
  -3  -8   2       15.55       18.15      1.86 o 
  -2  -8   2       33.45       33.46      3.31 o 
  -1  -8   2        2.22        2.92      1.15 o 
   0  -8   2      212.29      224.54      8.85 o 
   1  -8   2       16.82       13.76      2.12 o 
   2  -8   2        1.15        4.48      1.28 o 
   3  -8   2        6.20        5.64      1.35 o 
   4  -8   2        7.85        6.27      1.38 o 
   5  -8   2       41.32       39.30      2.56 o 
   6  -8   2        0.61        1.35      0.63 o 
   7  -8   2       97.49       77.97      3.68 o 
   8  -8   2        2.79        0.70      1.05 o 
   9  -8   2        1.89        2.32      0.68 o 
  10  -8   2        0.01       -0.71      0.75 o 
  -6  -7   2        1.61        2.53      1.42 o 
  -5  -7   2        0.76        0.34      0.41 o 
  -4  -7   2        2.34        0.78      0.58 o 
  -3  -7   2        1.27        2.11      0.78 o 
  -2  -7   2       10.58        9.96      1.72 o 
  -1  -7   2       10.32       12.95      1.86 o 
   0  -7   2       48.70       53.77      3.80 o 
   1  -7   2        4.54        6.58      0.98 o 
   2  -7   2        1.96        4.29      0.83 o 
   3  -7   2       12.87       15.82      1.24 o 
   4  -7   2        0.01       -0.30      0.34 o 
   5  -7   2        6.88        6.37      0.84 o 
   6  -7   2        0.30        0.82      0.41 o 
   7  -7   2       79.33       64.20      2.64 o 
   8  -7   2        0.47        0.41      0.72 o 
   9  -7   2        2.49        3.52      1.54 o 
  10  -7   2       12.75       11.85      2.06 o 
  -7  -6   2        3.94        3.49      1.72 o 
  -6  -6   2        0.08        1.19      1.24 o 
  -5  -6   2        0.56        1.18      0.86 o 
  -4  -6   2        0.15        0.04      0.27 o 
  -3  -6   2        2.72        2.52      0.64 o 
  -2  -6   2        0.33        0.25      0.42 o 
  -1  -6   2        3.64        3.50      1.65 o 
   0  -6   2      389.96      393.48     11.21 o 
   1  -6   2      103.13      108.07      3.04 o 
   2  -6   2       22.73       24.98      1.44 o 
   3  -6   2       15.24       15.55      0.91 o 
   4  -6   2       16.13       15.92      1.18 o 
   5  -6   2        0.89        1.46      0.41 o 
   6  -6   2        0.24        0.45      1.20 o 
   7  -6   2       66.91       52.15      2.64 o 
   8  -6   2        6.58        9.17      1.99 o 
   9  -6   2        0.01        1.05      1.10 o 
  10  -6   2        0.00       -0.55      0.81 o 
  -7  -5   2        7.59        8.79      1.65 o 
  -6  -5   2        0.04        0.30      0.59 o 
  -5  -5   2        0.01        0.18      0.25 o 
  -4  -5   2        0.09        0.07      0.24 o 
  -3  -5   2        3.80        3.81      0.70 o 
  -2  -5   2       80.25       84.39      3.15 o 
  -1  -5   2      220.59      241.65      4.62 o 
   0  -5   2      108.58      122.24      3.13 o 
   1  -5   2      121.91      126.28      3.82 o 
   2  -5   2      167.87      172.55      3.72 o 
   3  -5   2      131.56      139.77      3.42 o 
   4  -5   2       38.76       40.00      1.82 o 
   5  -5   2        8.92        8.99      0.82 o 
   6  -5   2       17.37       18.17      1.33 o 
   7  -5   2        1.93        1.23      0.36 o 
   8  -5   2        0.30        0.68      0.38 o 
   9  -5   2        7.53        8.17      2.27 o 
  10  -5   2       17.52       26.73      4.20 o 
  -8  -4   2        0.12        0.58      1.11 o 
  -7  -4   2        4.80        3.45      1.11 o 
  -6  -4   2        2.32        2.43      0.53 o 
  -5  -4   2       13.09       13.20      0.92 o 
  -4  -4   2      132.62      132.17      3.71 o 
  -3  -4   2       52.11       48.05      1.83 o 
  -2  -4   2       72.45       68.07      2.10 o 
  -1  -4   2       27.93       26.53      1.66 o 
   0  -4   2        0.01        0.20      0.56 o 
   1  -4   2      298.12      306.54      5.84 o 
   2  -4   2        7.41        6.46      0.82 o 
   3  -4   2     2480.36     2613.83     24.93 o 
   4  -4   2      190.46      191.21      7.68 o 
   5  -4   2       73.49       68.58      3.76 o 
   6  -4   2        0.34        0.03      0.23 o 
   7  -4   2        4.73        3.40      0.43 o 
   8  -4   2        0.27        1.08      1.35 o 
   9  -4   2        0.08       -0.38      1.07 o 
  10  -4   2       10.96       18.00      3.54 o 
  -9  -3   2        5.32        4.19      1.46 o 
  -8  -3   2        0.28       -0.09      0.81 o 
  -7  -3   2       18.47       15.97      2.01 o 
  -6  -3   2       51.37       50.38      1.48 o 
  -5  -3   2        0.13        0.09      0.17 o 
  -4  -3   2        0.02        0.38      0.20 o 
  -3  -3   2       47.72       47.89      1.40 o 
  -2  -3   2       21.12       19.73      1.29 o 
  -1  -3   2      105.09      100.34      3.01 o 
   0  -3   2      243.94      238.51      6.94 o 
   1  -3   2      882.97      840.04     12.28 o 
   2  -3   2       22.41       24.41      1.94 o 
   3  -3   2      818.98      817.17     11.28 o 
   4  -3   2     1211.65     1282.95     16.00 o 
   5  -3   2        0.95        1.66      0.35 o 
   6  -3   2        9.03        8.30      0.60 o 
   7  -3   2        0.65        0.45      0.31 o 
   8  -3   2        0.90        0.24      0.85 o 
   9  -3   2        0.07       -0.58      1.01 o 
  10  -3   2        8.23        8.07      2.47 o 
  -9  -2   2       18.57       15.71      2.96 o 
  -8  -2   2       16.55       19.60      2.57 o 
  -7  -2   2        2.24        3.07      0.85 o 
  -6  -2   2       43.21       41.82      2.79 o 
  -5  -2   2      136.89      132.86      2.34 o 
  -4  -2   2      392.35      420.55      4.61 o 
  -3  -2   2      389.18      403.18      5.38 o 
  -2  -2   2      388.59      383.54      5.59 o 
  -1  -2   2        1.87        9.77      1.14 o 
   0  -2   2        3.36        5.03      1.10 o 
   1  -2   2     3852.09     4010.72     60.77 o 
   2  -2   2     3385.96     3399.30     36.87 o 
   3  -2   2      857.71      933.43     11.83 o 
   4  -2   2       34.06       41.64      1.57 o 
   5  -2   2      184.71      201.77      2.75 o 
   6  -2   2       54.14       49.67      2.38 o 
   7  -2   2       10.70        9.35      2.08 o 
   8  -2   2        6.40        7.13      2.16 o 
   9  -2   2        6.53        8.38      2.39 o 
 -10  -1   2        0.18        0.80      1.31 o 
  -9  -1   2        0.22        1.14      1.05 o 
  -8  -1   2       28.92       28.56      2.65 o 
  -7  -1   2       64.32       70.48      3.79 o 
  -6  -1   2       22.14       23.91      2.44 o 
  -5  -1   2        0.30        0.24      0.08 o 
  -4  -1   2      256.36      263.10      3.77 o 
  -3  -1   2       33.54       33.20      1.00 o 
  -2  -1   2        7.60        8.00      0.52 o 
  -1  -1   2      724.03      684.67     12.62 o 
   0  -1   2     1520.61     1471.00     23.96 o 
   1  -1   2      676.82      639.51     11.94 o 
   2  -1   2      117.85      106.56      5.17 o 
   3  -1   2       62.66       67.36      1.35 o 
   4  -1   2       68.70       77.34      1.69 o 
   5  -1   2       16.17       17.54      1.64 o 
   6  -1   2      159.46      173.06      8.68 o 
   7  -1   2        4.73        1.78      1.18 o 
   8  -1   2        0.08       -0.54      1.01 o 
   9  -1   2        0.51        0.09      1.00 o 
 -10   0   2        4.08        8.34      2.19 o 
  -9   0   2        9.29       10.62      2.32 o 
  -8   0   2       12.74       11.98      1.67 o 
  -7   0   2       44.34       46.95      2.97 o 
  -6   0   2       28.04       24.86      1.61 o 
  -5   0   2       16.70       14.84      0.91 o 
  -4   0   2      271.22      283.35      7.02 o 
  -3   0   2     5330.06     5294.08     42.24 o 
  -2   0   2     1208.89     1128.59      9.10 o 
  -1   0   2     4792.41     4714.13     69.71 o 
   0   0   2      686.39      666.52     12.16 o 
   1   0   2      855.65      814.95     10.40 o 
   2   0   2      237.18      229.19      4.27 o 
   3   0   2       54.25       56.50      1.43 o 
   4   0   2     1122.39     1143.81     13.63 o 
   5   0   2       84.10       84.24      2.49 o 
   6   0   2      164.39      181.43      9.00 o 
   7   0   2       13.39       12.36      2.54 o 
   8   0   2        0.61        2.64      1.53 o 
   9   0   2        0.84        0.72      0.86 o 
 -10   1   2       12.52       13.35      2.68 o 
  -9   1   2        0.07        0.08      0.81 o 
  -8   1   2        6.45        9.11      1.95 o 
  -7   1   2       18.27       20.72      1.92 o 
  -6   1   2      409.86      424.94      5.98 o 
  -5   1   2      200.98      210.24      3.00 o 
  -4   1   2      115.54      114.68      2.10 o 
  -3   1   2      527.74      500.52      7.74 o 
  -2   1   2      916.43      807.48     14.79 o 
  -1   1   2       22.42       25.91      1.67 o 
   0   1   2      104.81      100.68      2.71 o 
   1   1   2      449.92      440.31      6.92 o 
   2   1   2       45.00       41.58      1.24 o 
   3   1   2        3.59        2.32      0.28 o 
   4   1   2        0.00        0.12      0.14 o 
   5   1   2       74.34       75.07      4.36 o 
   6   1   2       75.26       81.25      5.97 o 
   7   1   2        8.77        6.74      2.04 o 
   8   1   2        1.78        2.29      1.34 o 
 -11   2   2        6.39        5.70      1.97 o 
 -10   2   2        0.09        0.82      0.86 o 
  -9   2   2       49.31       52.57      4.70 o 
  -8   2   2      134.73      144.92      7.38 o 
  -7   2   2       45.39       42.41      1.67 o 
  -6   2   2       55.26       57.29      1.90 o 
  -5   2   2      205.62      213.62      2.99 o 
  -4   2   2      147.06      157.46      2.20 o 
  -3   2   2       39.62       40.15      0.96 o 
  -2   2   2     1906.72     1758.83     28.75 o 
  -1   2   2    11679.93    11562.97    461.14 o 
   0   2   2     1839.15     1803.13     16.22 o 
   1   2   2      104.08      103.18      2.11 o 
   2   2   2      290.43      307.97      3.79 o 
   3   2   2        1.03        0.22      0.20 o 
   4   2   2        0.86        0.65      0.21 o 
   5   2   2        2.00        2.16      0.27 o 
   6   2   2      179.66      177.49      9.40 o 
   7   2   2        7.02        7.38      2.05 o 
   8   2   2        1.33        1.88      1.43 o 
 -11   3   2        5.54        4.99      1.77 o 
 -10   3   2        0.72        1.05      0.86 o 
  -9   3   2       50.70       56.89      4.86 o 
  -8   3   2      293.57      286.91      4.51 o 
  -7   3   2       27.37       23.07      1.13 o 
  -6   3   2       66.33       65.54      1.66 o 
  -5   3   2       37.27       40.68      1.17 o 
  -4   3   2       38.18       38.73      1.20 o 
  -3   3   2      102.04      109.41      1.97 o 
  -2   3   2       63.28       58.49      3.07 o 
  -1   3   2     1456.90     1410.45     13.35 o 
   0   3   2      373.02      360.05      4.27 o 
   1   3   2       28.28       25.36      0.96 o 
   2   3   2       59.78       59.64      1.63 o 
   3   3   2        0.23       -0.20      0.21 o 
   4   3   2       10.93       11.71      0.80 o 
   5   3   2        2.12        1.02      0.66 o 
   6   3   2        7.99        9.26      2.22 o 
   7   3   2       22.38       23.65      3.60 o 
 -11   4   2        4.45        5.42      1.81 o 
 -10   4   2        0.43        0.92      0.74 o 
  -9   4   2        2.90        2.07      0.70 o 
  -8   4   2        5.76        6.62      0.69 o 
  -7   4   2      420.72      407.81      6.67 o 
  -6   4   2       14.84       12.60      0.80 o 
  -5   4   2       90.95       93.17      2.16 o 
  -4   4   2       95.00       86.95      2.00 o 
  -3   4   2      148.20      148.02      2.75 o 
  -2   4   2      262.54      267.15      6.52 o 
  -1   4   2      201.70      218.83      3.35 o 
   0   4   2     2281.12     2261.82     18.71 o 
   1   4   2      274.32      260.27      5.52 o 
   2   4   2       13.51       17.48      1.46 o 
   3   4   2       13.06        9.96      0.84 o 
   4   4   2        3.41        2.70      0.45 o 
   5   4   2       26.54       25.08      2.10 o 
   6   4   2        1.82        2.07      1.27 o 
   7   4   2       37.58       42.04      5.06 o 
 -11   5   2        8.40       11.94      1.92 o 
 -10   5   2        0.13        0.56      0.86 o 
  -9   5   2        2.63        2.26      0.85 o 
  -8   5   2       33.16       32.91      1.82 o 
  -7   5   2      477.07      474.91      7.61 o 
  -6   5   2        4.55        4.69      0.55 o 
  -5   5   2      102.38      105.77      2.98 o 
  -4   5   2      442.97      455.91      7.70 o 
  -3   5   2       32.26       27.74      2.54 o 
  -2   5   2        5.41        7.05      1.35 o 
  -1   5   2        2.76        3.43      0.43 o 
   0   5   2      260.49      274.46      4.97 o 
   1   5   2        1.95        1.87      0.41 o 
   2   5   2       37.96       40.88      1.53 o 
   3   5   2        6.23        5.29      0.59 o 
   4   5   2        1.19        0.96      0.64 o 
   5   5   2        0.50        1.13      1.13 o 
   6   5   2        9.53        8.75      2.28 o 
 -11   6   2        1.69        0.34      0.60 o 
 -10   6   2        0.30       -0.54      0.70 o 
  -9   6   2        1.73        0.99      0.44 o 
  -8   6   2       51.03       55.42      2.48 o 
  -7   6   2      200.28      204.05      5.13 o 
  -6   6   2       10.59       11.96      0.92 o 
  -5   6   2      306.27      312.88      4.82 o 
  -4   6   2       54.29       53.33      3.31 o 
  -3   6   2       51.92       52.09      3.78 o 
  -2   6   2       50.34       45.33      5.01 o 
  -1   6   2       37.60       39.91      1.67 o 
   0   6   2       37.51       37.15      2.02 o 
   1   6   2       33.24       35.65      2.25 o 
   2   6   2      118.16      113.41      3.68 o 
   3   6   2        0.01        0.22      0.40 o 
   4   6   2        9.29        9.68      1.48 o 
   5   6   2        0.12       -1.48      1.51 o 
 -11   7   2        0.00       -0.04      0.62 o 
 -10   7   2       15.71       17.31      2.15 o 
  -9   7   2        6.35        8.29      1.08 o 
  -8   7   2       10.57        9.53      3.96 o 
  -7   7   2      120.63      117.70      8.17 o 
  -6   7   2      122.41      120.45      3.54 o 
  -5   7   2      114.51      110.83      5.98 o 
  -4   7   2       27.23       29.31      3.05 o 
  -3   7   2       25.45       22.51      1.74 o 
  -2   7   2       69.29       67.76      4.72 o 
  -1   7   2      100.00      106.75      3.42 o 
   0   7   2       10.07       10.39      1.75 o 
   1   7   2        0.18       -0.41      0.42 o 
   2   7   2        6.56        6.64      1.16 o 
   3   7   2        5.20        1.96      1.31 o 
   4   7   2        0.01       -0.09      2.10 o 
 -11   8   2       22.57       27.15      4.09 o 
 -10   8   2        4.31        5.40      1.32 o 
  -9   8   2        1.04        1.03      1.29 o 
  -8   8   2        1.48        1.56      0.59 o 
  -7   8   2        0.03        0.45      0.39 o 
  -6   8   2       12.88       12.44      1.32 o 
  -5   8   2       44.56       48.10      4.19 o 
  -4   8   2      391.17      404.96     13.19 o 
  -3   8   2       62.75       64.06      4.95 o 
  -2   8   2       52.33       52.87      4.57 o 
  -1   8   2       75.75       80.26      3.13 o 
   0   8   2       12.48       10.76      1.27 o 
   1   8   2        0.67        0.28      0.45 o 
   2   8   2        3.52        4.01      1.01 o 
   3   8   2       25.41       22.78      3.44 o 
 -10   9   2        5.40        8.63      2.63 o 
  -9   9   2        0.28        0.09      0.49 o 
  -8   9   2        1.04        2.39      0.96 o 
  -7   9   2        0.69       -0.78      0.94 o 
  -6   9   2        0.13        0.04      0.31 o 
  -5   9   2       38.43       41.75      4.18 o 
  -4   9   2        0.13        0.53      0.92 o 
  -3   9   2       59.29       58.09      5.04 o 
  -2   9   2       11.33       10.49      1.09 o 
  -1   9   2        0.13        0.00      0.46 o 
   0   9   2        4.25        4.51      0.90 o 
   1   9   2        2.89        6.94      1.91 o 
   2   9   2        3.71        4.28      1.57 o 
 -10  10   2        0.33        0.55      0.79 o 
  -9  10   2        0.34        0.66      0.91 o 
  -8  10   2        0.42       -1.37      1.37 o 
  -7  10   2        0.00       -0.61      0.67 o 
  -6  10   2        0.02       -0.87      1.15 o 
  -5  10   2       13.55        9.36      2.19 o 
  -4  10   2       39.75       43.91      4.59 o 
  -3  10   2        0.38       -0.20      0.98 o 
  -2  10   2        3.61        2.58      1.27 o 
  -1  10   2        0.01       -0.75      1.03 o 
   0  10   2        2.53        0.60      0.85 o 
   1  10   2        1.41        3.05      1.44 o 
  -9  11   2        2.77        0.39      0.81 o 
  -8  11   2        2.85        3.81      1.56 o 
  -7  11   2        4.83        6.91      2.08 o 
  -6  11   2        0.21       -0.69      1.06 o 
  -5  11   2        0.74       -0.53      1.04 o 
  -4  11   2       17.29       12.92      2.66 o 
  -3  11   2        3.26        5.62      1.77 o 
  -2  11   2        5.46        7.88      2.29 o 
  -1  11   2        5.70        5.73      1.87 o 
  -8  12   2       10.99       10.23      2.51 o 
  -7  12   2        0.20       -0.28      0.80 o 
  -6  12   2        0.00        0.31      0.93 o 
  -5  12   2        1.51        0.54      0.92 o 
  -4  12   2        0.81       -1.09      1.09 o 
  -3  12   2        5.88        5.14      1.84 o 
   2 -13   3        0.17       -0.71      0.92 o 
   3 -13   3       17.99       26.65      4.08 o 
   4 -13   3       40.12       39.36      4.94 o 
   5 -13   3        8.35        9.76      2.42 o 
   6 -13   3        0.00       -0.65      0.83 o 
   0 -12   3        0.00        4.30      1.65 o 
   1 -12   3        2.49        4.38      1.66 o 
   2 -12   3        1.71        2.11      1.26 o 
   3 -12   3       69.20       70.85      6.25 o 
   4 -12   3       23.67       29.43      3.92 o 
   5 -12   3       20.53       27.05      3.67 o 
   6 -12   3        1.74        1.78      1.28 o 
   7 -12   3        0.01        0.36      0.66 o 
   8 -12   3        0.00        1.09      0.93 o 
  -2 -11   3        0.64        0.19      0.70 o 
  -1 -11   3        0.10        0.43      0.78 o 
   0 -11   3        0.63        0.12      0.66 o 
   1 -11   3        1.19        5.30      1.83 o 
   2 -11   3       24.40       31.71      3.92 o 
   3 -11   3        4.47        6.84      1.95 o 
   4 -11   3      291.89      302.55     12.35 o 
   5 -11   3       19.99       21.10      3.08 o 
   6 -11   3        0.19        0.03      0.59 o 
   7 -11   3        0.15        0.95      0.99 o 
   8 -11   3        0.04       -0.27      0.60 o 
   9 -11   3        6.60        8.87      4.00 o 
  -3 -10   3      103.23      103.38      7.68 o 
  -2 -10   3        6.39        7.94      1.90 o 
  -1 -10   3       11.14        9.94      2.13 o 
   0 -10   3       12.25       12.61      2.37 o 
   1 -10   3        2.40        2.43      1.22 o 
   2 -10   3        1.05        3.40      1.37 o 
   3 -10   3       22.20       22.11      3.05 o 
   4 -10   3      384.12      397.08     13.63 o 
   5 -10   3       64.86       66.79      5.12 o 
   6 -10   3        4.90        5.83      1.24 o 
   7 -10   3        2.74        2.26      0.83 o 
   8 -10   3        0.92        1.44      0.68 o 
   9 -10   3        0.01        0.94      0.51 o 
  -4  -9   3        0.01       -0.17      0.53 o 
  -3  -9   3        0.06        1.83      0.71 o 
  -2  -9   3       15.21       12.61      2.24 o 
  -1  -9   3        2.08        1.86      0.95 o 
   0  -9   3        0.46        4.58      1.42 o 
   1  -9   3       13.49       19.54      2.70 o 
   2  -9   3       18.38       23.76      2.97 o 
   3  -9   3       13.45       16.18      2.43 o 
   4  -9   3       39.29       32.00      3.31 o 
   5  -9   3        0.69        0.45      0.66 o 
   6  -9   3       13.97       12.04      1.53 o 
   7  -9   3        3.40        2.97      0.79 o 
   8  -9   3        5.34        6.41      1.20 o 
   9  -9   3        3.63        0.61      0.93 o 
  -5  -8   3        2.40        2.12      0.77 o 
  -4  -8   3       16.44       15.77      2.75 o 
  -3  -8   3       98.54       99.85      5.80 o 
  -2  -8   3        0.33        0.04      0.76 o 
  -1  -8   3        8.32        8.32      1.68 o 
   0  -8   3       20.44       24.54      2.81 o 
   1  -8   3       13.54       14.15      2.16 o 
   2  -8   3       57.59       71.87      4.82 o 
   3  -8   3        7.36        8.56      1.67 o 
   4  -8   3       85.95       84.52      3.76 o 
   5  -8   3        1.31        2.73      1.83 o 
   6  -8   3        2.07        1.46      0.75 o 
   7  -8   3        5.62        3.67      0.87 o 
   8  -8   3        0.23       -0.31      0.57 o 
   9  -8   3        2.70        0.43      1.09 o 
  10  -8   3        1.97        0.93      1.30 o 
  -6  -7   3        0.00        1.61      1.24 o 
  -5  -7   3        1.04        0.86      0.93 o 
  -4  -7   3        2.02        3.13      0.80 o 
  -3  -7   3        0.87        0.53      0.57 o 
  -2  -7   3        2.65        2.85      1.00 o 
  -1  -7   3       15.83       17.39      1.68 o 
   0  -7   3       29.58       30.88      2.90 o 
   1  -7   3       57.48       66.75      2.58 o 
   2  -7   3      113.38      127.76      3.64 o 
   3  -7   3       55.49       61.06      2.46 o 
   4  -7   3       21.16       20.34      1.72 o 
   5  -7   3        0.02        0.54      0.48 o 
   6  -7   3        0.50        0.79      0.54 o 
   7  -7   3      116.39       94.27      3.24 o 
   8  -7   3       13.32       14.91      1.52 o 
   9  -7   3        2.06        0.37      1.80 o 
  10  -7   3        0.28       -0.18      0.82 o 
  -7  -6   3       41.65       43.49      5.60 o 
  -6  -6   3        0.22        0.57      0.90 o 
  -5  -6   3        6.84        8.97      1.22 o 
  -4  -6   3       35.19       38.79      2.04 o 
  -3  -6   3       17.80       22.24      1.80 o 
  -2  -6   3        1.21        1.84      0.45 o 
  -1  -6   3        1.87        3.42      0.65 o 
   0  -6   3     1380.67     1564.77     22.05 o 
   1  -6   3       17.75       16.19      1.46 o 
   2  -6   3       71.18       73.19      3.16 o 
   3  -6   3       54.06       60.93      2.42 o 
   4  -6   3       49.42       48.09      2.20 o 
   5  -6   3       22.24       20.87      1.47 o 
   6  -6   3        0.42       12.25      1.54 o 
   7  -6   3       84.17       68.53      3.71 o 
   8  -6   3        0.03        0.63      0.38 o 
   9  -6   3        0.04       -1.03      1.03 o 
  10  -6   3        0.45        0.81      1.32 o 
  -8  -5   3        8.40       11.88      2.07 o 
  -7  -5   3        5.65        5.40      1.94 o 
  -6  -5   3        0.00       -0.34      0.37 o 
  -5  -5   3       16.30       15.41      1.21 o 
  -4  -5   3       15.59       14.04      1.14 o 
  -3  -5   3       48.53       43.66      1.89 o 
  -2  -5   3       19.40       20.91      1.30 o 
  -1  -5   3       67.68       66.07      3.03 o 
   0  -5   3      204.12      206.41      5.01 o 
   1  -5   3       70.15       64.94      2.78 o 
   2  -5   3       31.43       34.03      1.95 o 
   3  -5   3      123.25      132.34      4.07 o 
   4  -5   3       94.35       93.96      3.52 o 
   5  -5   3       64.60       59.43      3.77 o 
   6  -5   3       23.12       15.57      2.03 o 
   7  -5   3       36.30       32.28      1.60 o 
   8  -5   3        0.84        2.05      1.31 o 
   9  -5   3        0.01        1.28      1.37 o 
  10  -5   3        5.08        6.25      2.27 o 
  -8  -4   3        1.01        1.36      0.83 o 
  -7  -4   3       14.04       18.68      2.19 o 
  -6  -4   3        0.14        0.33      0.43 o 
  -5  -4   3       92.99       80.67      3.28 o 
  -4  -4   3       61.69       58.37      1.80 o 
  -3  -4   3       88.37       84.68      2.65 o 
  -2  -4   3       19.23       18.20      1.45 o 
  -1  -4   3       12.97       14.29      1.52 o 
   0  -4   3     2004.03     2211.94     25.90 o 
   1  -4   3      104.04      103.10      3.12 o 
   2  -4   3      182.57      185.14      4.48 o 
   3  -4   3      160.60      139.78      4.12 o 
   4  -4   3      102.79      107.27      3.52 o 
   5  -4   3       15.70       14.31      1.22 o 
   6  -4   3       21.26       20.35      1.84 o 
   7  -4   3       39.93       34.87      1.45 o 
   8  -4   3        2.35        4.52      1.77 o 
   9  -4   3        0.13        1.09      1.34 o 
  -9  -3   3        0.22        1.52      0.62 o 
  -8  -3   3        0.44       -0.74      0.74 o 
  -7  -3   3      124.52      134.01     14.81 o 
  -6  -3   3      112.13      122.33      2.94 o 
  -5  -3   3       17.72       18.67      0.85 o 
  -4  -3   3       71.97       60.98      1.85 o 
  -3  -3   3       38.01       54.87      2.36 o 
  -2  -3   3        6.11        5.01      0.74 o 
  -1  -3   3       36.58       37.22      1.92 o 
   0  -3   3      568.83      616.86     21.52 o 
   1  -3   3      522.65      514.20      7.79 o 
   2  -3   3       72.26       62.87      2.49 o 
   3  -3   3       39.31       31.88      1.74 o 
   4  -3   3      337.77      346.44      6.44 o 
   5  -3   3       58.67       61.10      2.05 o 
   6  -3   3       11.03       17.80      1.44 o 
   7  -3   3        4.59        4.11      0.43 o 
   8  -3   3        0.18       -0.98      1.08 o 
   9  -3   3        0.74        3.39      1.60 o 
  -9  -2   3       10.98       11.17      1.82 o 
  -8  -2   3        0.76        0.57      1.48 o 
  -7  -2   3        9.70        6.68      1.23 o 
  -6  -2   3       46.26       49.99      1.37 o 
  -5  -2   3       57.12       54.26      1.52 o 
  -4  -2   3      498.40      523.25      6.87 o 
  -3  -2   3       46.60       41.10      1.31 o 
  -2  -2   3       54.30       56.05      2.35 o 
  -1  -2   3     1603.28     1603.94     27.64 o 
   0  -2   3      120.37      110.43      3.55 o 
   1  -2   3      715.18      726.51     14.75 o 
   2  -2   3      895.90      862.28     11.86 o 
   3  -2   3     1331.22     1417.99     17.47 o 
   4  -2   3        0.08        0.05      0.21 o 
   5  -2   3       40.23       37.26      1.50 o 
   6  -2   3        3.35        4.19      0.85 o 
   7  -2   3        8.76        5.91      1.44 o 
   8  -2   3        0.59       -0.54      1.00 o 
   9  -2   3        1.22        1.88      1.08 o 
 -10  -1   3        0.98        1.80      1.32 o 
  -9  -1   3        7.17        7.65      1.49 o 
  -8  -1   3       22.93       23.15      2.27 o 
  -7  -1   3       31.73       29.06      2.34 o 
  -6  -1   3        1.69        1.95      0.19 o 
  -5  -1   3       49.51       47.79      1.52 o 
  -4  -1   3       71.21       70.67      1.70 o 
  -3  -1   3      546.80      528.42      5.54 o 
  -2  -1   3      344.59      310.25      4.90 o 
  -1  -1   3       44.74       42.69      2.48 o 
   0  -1   3       36.83       36.90      2.31 o 
   1  -1   3       70.08       66.38      3.58 o 
   2  -1   3      105.73      100.61      2.77 o 
   3  -1   3       70.67       70.85      2.10 o 
   4  -1   3       81.26       82.48      2.06 o 
   5  -1   3       17.11       16.47      0.91 o 
   6  -1   3        3.31        4.22      0.61 o 
   7  -1   3        4.39        1.84      1.18 o 
   8  -1   3        0.05       -0.63      1.52 o 
   9  -1   3        0.05        0.99      1.27 o 
 -10   0   3        8.94       11.98      2.49 o 
  -9   0   3        4.22        5.00      1.17 o 
  -8   0   3        0.14       -0.04      0.58 o 
  -7   0   3        0.03       -0.06      0.26 o 
  -6   0   3       12.65       15.77      0.87 o 
  -5   0   3       14.34       15.18      0.73 o 
  -4   0   3      365.27      367.67      4.27 o 
  -3   0   3      184.24      176.38      3.20 o 
  -2   0   3      702.67      642.36      5.97 o 
  -1   0   3      427.36      428.29      9.70 o 
   0   0   3       62.50       62.73      3.10 o 
   1   0   3        0.53        0.44      0.21 o 
   2   0   3        0.04        0.06      0.18 o 
   3   0   3      206.56      231.09      3.90 o 
   4   0   3      103.25      105.93      2.36 o 
   5   0   3       46.29       47.55      1.56 o 
   6   0   3       68.83       72.37      4.07 o 
   7   0   3       13.40       16.41      2.99 o 
   8   0   3        0.02       -0.57      0.86 o 
 -10   1   3        3.34        4.82      1.57 o 
  -9   1   3        5.02        3.03      1.20 o 
  -8   1   3        3.00        2.21      0.69 o 
  -7   1   3        8.04        8.16      0.76 o 
  -6   1   3      101.34      102.93      2.05 o 
  -5   1   3       62.97       68.22      1.78 o 
  -4   1   3      487.46      471.93      9.21 o 
  -3   1   3        0.23        0.01      0.12 o 
  -2   1   3      114.01      107.65      4.32 o 
  -1   1   3        2.39        1.18      0.25 o 
   0   1   3       27.81       22.12      1.03 o 
   1   1   3      170.77      162.05      2.47 o 
   2   1   3       15.76       12.92      0.64 o 
   3   1   3       12.03       13.35      0.76 o 
   4   1   3       24.33       23.40      1.21 o 
   5   1   3        5.39        4.54      0.52 o 
   6   1   3       29.45       39.01      4.40 o 
   7   1   3        0.23       -0.21      0.98 o 
   8   1   3        1.18        2.37      1.58 o 
 -11   2   3        0.05        0.86      0.88 o 
 -10   2   3        4.29        6.23      1.73 o 
  -9   2   3        0.24        1.37      0.92 o 
  -8   2   3       84.31       81.84      2.84 o 
  -7   2   3       91.10       95.13      2.04 o 
  -6   2   3      160.61      162.77      2.84 o 
  -5   2   3        0.94        2.62      0.33 o 
  -4   2   3      120.52      119.30      1.92 o 
  -3   2   3      562.97      543.57      5.08 o 
  -2   2   3      347.22      296.17      3.05 o 
  -1   2   3     3896.61     3751.88     56.11 o 
   0   2   3        1.63        1.09      0.22 o 
   1   2   3      234.11      225.50      4.73 o 
   2   2   3       23.91       24.81      1.03 o 
   3   2   3        0.10        0.28      0.21 o 
   4   2   3       40.00       36.71      1.62 o 
   5   2   3        4.72        5.89      0.82 o 
   6   2   3      131.87      150.30      8.80 o 
   7   2   3        3.83        4.18      1.63 o 
 -11   3   3        3.79        5.69      1.71 o 
 -10   3   3       11.86       15.06      2.55 o 
  -9   3   3        0.73        1.26      0.45 o 
  -8   3   3       60.31       64.36      2.78 o 
  -7   3   3       54.05       54.39      1.64 o 
  -6   3   3      114.16      105.82      2.11 o 
  -5   3   3        6.14        5.77      0.45 o 
  -4   3   3      121.79      116.23      2.76 o 
  -3   3   3     1172.96     1221.79     13.05 o 
  -2   3   3      105.56      127.88      2.98 o 
  -1   3   3       57.82       50.18      1.58 o 
   0   3   3        0.84        3.39      0.54 o 
   1   3   3       29.39       32.85      1.58 o 
   2   3   3       29.85       29.47      1.64 o 
   3   3   3        8.92        9.08      1.29 o 
   4   3   3       31.94       31.47      2.29 o 
   5   3   3        0.74        0.45      0.35 o 
   6   3   3       28.91       33.82      4.28 o 
   7   3   3        8.78        9.51      2.41 o 
 -11   4   3        2.76        1.89      0.75 o 
 -10   4   3        0.04       -0.69      0.69 o 
  -9   4   3       34.14       35.49      2.25 o 
  -8   4   3      393.19      387.13      6.72 o 
  -7   4   3       65.75       62.63      1.75 o 
  -6   4   3       52.71       55.08      1.55 o 
  -5   4   3      183.16      181.79      3.19 o 
  -4   4   3        8.48        8.49      0.59 o 
  -3   4   3        0.68        0.12      0.68 o 
  -2   4   3        1.86        4.10      0.62 o 
  -1   4   3     5700.61     5559.25     60.21 o 
   0   4   3       99.57      100.41      3.19 o 
   1   4   3       35.58       37.21      1.55 o 
   2   4   3       10.10        9.80      0.95 o 
   3   4   3        2.55        1.53      0.43 o 
   4   4   3        0.01       -0.03      0.48 o 
   5   4   3       13.15       13.36      2.60 o 
   6   4   3      131.43      145.74      9.16 o 
 -11   5   3       12.90       15.19      2.03 o 
 -10   5   3        1.04        0.94      0.60 o 
  -9   5   3       31.34       35.42      2.58 o 
  -8   5   3      527.55      517.70      6.95 o 
  -7   5   3        2.48        2.82      0.43 o 
  -6   5   3       39.15       38.71      1.53 o 
  -5   5   3       93.33       96.55      2.13 o 
  -4   5   3      363.29      371.54      4.86 o 
  -3   5   3        0.00       -0.05      0.30 o 
  -2   5   3      127.74      114.49      3.59 o 
  -1   5   3      796.18      787.97     10.19 o 
   0   5   3        0.88        1.35      0.35 o 
   1   5   3        6.90        6.76      1.09 o 
   2   5   3        0.97       -0.02      0.57 o 
   3   5   3        1.90        1.08      0.95 o 
   4   5   3        0.01       -0.46      0.52 o 
   5   5   3        0.32        1.16      0.87 o 
 -11   6   3       15.03       18.19      2.20 o 
 -10   6   3       16.06       16.60      2.39 o 
  -9   6   3        4.52        7.64      0.99 o 
  -8   6   3       50.38       52.54      2.06 o 
  -7   6   3      144.37      143.52      3.34 o 
  -6   6   3        0.73        2.16      0.52 o 
  -5   6   3       38.86       39.19      1.84 o 
  -4   6   3       20.13       16.90      1.66 o 
  -3   6   3        0.00        0.40      0.49 o 
  -2   6   3      113.36      116.55      8.27 o 
  -1   6   3      174.03      158.73      3.43 o 
   0   6   3      639.82      649.51     29.35 o 
   1   6   3       14.18       14.91      1.71 o 
   2   6   3       10.28       10.07      1.49 o 
   3   6   3        1.76        4.28      1.05 o 
   4   6   3        4.63        4.53      1.08 o 
   5   6   3        1.17        1.90      1.30 o 
 -11   7   3       13.68       15.35      2.93 o 
 -10   7   3        3.65        4.18      1.12 o 
  -9   7   3       26.07       30.55      2.04 o 
  -8   7   3      179.94      185.31      6.32 o 
  -7   7   3      102.41      106.74      4.43 o 
  -6   7   3        6.03        5.73      1.13 o 
  -5   7   3        7.72        7.61      0.80 o 
  -4   7   3       56.78       52.51      1.67 o 
  -3   7   3       40.14       36.94      2.28 o 
  -2   7   3      189.27      177.16      3.45 o 
  -1   7   3      214.90      214.21      8.73 o 
   0   7   3       23.42       20.34      2.26 o 
   1   7   3       11.78       12.94      2.44 o 
   2   7   3        5.79        6.25      1.88 o 
   3   7   3        0.03       -0.60      0.60 o 
   4   7   3        0.18        0.45      0.79 o 
 -11   8   3        6.97        8.91      2.58 o 
 -10   8   3        9.85        9.99      1.28 o 
  -9   8   3        0.06        0.03      0.98 o 
  -8   8   3       37.56       39.37      2.99 o 
  -7   8   3       13.11       12.05      1.30 o 
  -6   8   3       27.73       29.53      1.80 o 
  -5   8   3       82.36       78.78      2.94 o 
  -4   8   3       31.02       29.73      1.02 o 
  -3   8   3       44.43       41.18      4.14 o 
  -2   8   3       27.69       24.90      1.37 o 
  -1   8   3       58.36       54.51      3.89 o 
   0   8   3       10.08        8.14      2.03 o 
   1   8   3        0.62        1.89      1.17 o 
   2   8   3       54.67       59.61      5.71 o 
   3   8   3        3.48        4.67      1.71 o 
 -10   9   3        1.23        0.53      0.82 o 
  -9   9   3        0.00       -0.04      1.06 o 
  -8   9   3       15.08       14.95      2.62 o 
  -7   9   3       50.69       57.67      5.11 o 
  -6   9   3        6.18        6.23      1.71 o 
  -5   9   3       59.27       51.59      4.89 o 
  -4   9   3        3.77        5.12      1.68 o 
  -3   9   3        1.32        2.50      1.45 o 
  -2   9   3        3.41        2.11      1.18 o 
  -1   9   3        1.14        0.81      0.98 o 
   0   9   3       10.80       10.52      2.42 o 
   1   9   3        6.40        8.23      2.15 o 
 -10  10   3        0.01        1.88      1.26 o 
  -9  10   3        5.43        4.07      1.46 o 
  -8  10   3        0.24       -0.96      1.43 o 
  -7  10   3        0.72        0.15      0.73 o 
  -6  10   3        0.61        0.34      0.97 o 
  -5  10   3       14.11       14.36      2.81 o 
  -4  10   3       20.09       18.85      3.19 o 
  -3  10   3        0.02        0.13      0.74 o 
  -2  10   3       14.09       25.18      3.75 o 
  -1  10   3        7.28        7.12      2.19 o 
   0  10   3        0.72       -0.35      0.92 o 
  -9  11   3        0.05        0.88      0.81 o 
  -8  11   3        3.10        2.97      1.49 o 
  -7  11   3        0.01       -0.56      0.95 o 
  -6  11   3        1.33        2.07      1.42 o 
  -5  11   3       11.89       12.90      2.77 o 
  -4  11   3        4.85        4.87      1.75 o 
  -3  11   3        0.71       -1.30      1.30 o 
  -2  11   3        0.02       -1.37      1.37 o 
  -7  12   3        0.14       -0.54      1.13 o 
  -6  12   3        0.47       -0.02      1.00 o 
  -5  12   3        0.30       -0.46      0.64 o 
  -4  12   3        2.80        0.29      0.80 o 
   1 -13   4        7.26        8.72      2.41 o 
   2 -13   4        1.30        1.70      1.29 o 
   3 -13   4       16.70       16.89      3.32 o 
   4 -13   4        0.19        1.30      1.26 o 
   5 -13   4        0.06        0.76      1.14 o 
   6 -13   4        2.48        3.64      1.61 o 
  -1 -12   4        0.00        0.34      0.73 o 
   0 -12   4        4.30        4.22      1.54 o 
   1 -12   4       42.46       49.50      5.28 o 
   2 -12   4        0.09       -0.60      0.96 o 
   3 -12   4       10.61       10.49      2.52 o 
   4 -12   4        0.12        1.84      1.40 o 
   5 -12   4        5.17        4.53      1.68 o 
   6 -12   4        1.15        0.16      0.84 o 
   7 -12   4        0.76       -0.88      0.88 o 
  -2 -11   4       14.74       14.63      2.68 o 
  -1 -11   4        0.00       -0.19      0.68 o 
   0 -11   4        0.01       -0.09      0.76 o 
   1 -11   4        0.01       -0.15      0.91 o 
   2 -11   4        3.39        3.56      1.59 o 
   3 -11   4      120.61      131.59      8.11 o 
   4 -11   4       25.57       28.72      3.71 o 
   5 -11   4       45.96       47.65      4.58 o 
   6 -11   4       11.95       11.84      2.26 o 
   7 -11   4        3.33        3.76      1.03 o 
   8 -11   4        0.24       -0.68      0.68 o 
  -4 -10   4       40.15       37.27      3.08 o 
  -3 -10   4       13.52       13.25      2.42 o 
  -2 -10   4       17.77       19.58      2.97 o 
  -1 -10   4       15.52       17.57      2.87 o 
   0 -10   4        4.73        4.47      1.55 o 
   1 -10   4        0.57        0.62      0.89 o 
   2 -10   4        0.03       -0.30      0.90 o 
   3 -10   4      229.33      250.13     10.75 o 
   4 -10   4       33.42       36.47      3.88 o 
   5 -10   4       40.95       39.70      3.95 o 
   6 -10   4       28.22       27.82      2.87 o 
   7 -10   4        0.01        1.00      0.65 o 
   8 -10   4        0.68        0.64      0.55 o 
   9 -10   4        3.91        2.39      1.33 o 
  -5  -9   4        0.14        0.55      0.97 o 
  -4  -9   4       14.40       14.68      1.85 o 
  -3  -9   4       21.17       19.23      2.73 o 
  -2  -9   4        0.19        0.29      0.60 o 
  -1  -9   4        1.46        2.18      1.07 o 
   0  -9   4       16.13       18.61      2.69 o 
   1  -9   4       36.02       41.58      2.95 o 
   2  -9   4        2.71        2.59      1.12 o 
   3  -9   4        5.89        5.82      1.20 o 
   4  -9   4      214.80      234.95      9.63 o 
   5  -9   4       72.10       77.91      3.87 o 
   6  -9   4        9.35        9.96      1.41 o 
   7  -9   4        0.26        0.57      1.51 o 
   8  -9   4       13.25       11.40      1.50 o 
   9  -9   4        1.91        3.54      1.79 o 
  -6  -8   4        0.56       -0.09      0.79 o 
  -5  -8   4        4.28        4.82      1.06 o 
  -4  -8   4       21.60       15.32      2.23 o 
  -3  -8   4      219.24      223.92      9.01 o 
  -2  -8   4       44.35       50.37      4.11 o 
  -1  -8   4       18.06       15.96      1.74 o 
   0  -8   4        4.91        5.77      0.90 o 
   1  -8   4        6.17        6.10      0.87 o 
   2  -8   4       37.94       41.26      3.56 o 
   3  -8   4        5.66        5.70      1.56 o 
   4  -8   4      650.99      621.38     12.16 o 
   5  -8   4       85.32       80.12      3.15 o 
   6  -8   4       12.64        9.40      1.93 o 
   7  -8   4       10.48       12.07      1.46 o 
   8  -8   4        0.21        3.16      1.28 o 
   9  -8   4        2.22        2.56      1.61 o 
  -6  -7   4        0.04       -1.21      1.21 o 
  -5  -7   4        0.82        0.50      0.49 o 
  -4  -7   4        0.33       -0.38      0.71 o 
  -3  -7   4        1.37        1.62      1.72 o 
  -2  -7   4        2.47        2.57      0.69 o 
  -1  -7   4       15.67       16.70      3.26 o 
   0  -7   4       33.09       34.63      2.29 o 
   1  -7   4        0.01        0.56      0.50 o 
   2  -7   4       13.49       16.22      2.31 o 
   3  -7   4        3.72        4.63      1.11 o 
   4  -7   4        0.27        0.34      0.62 o 
   5  -7   4       20.11       20.38      1.91 o 
   6  -7   4       52.99       49.24      5.33 o 
   7  -7   4        0.40        0.34      0.67 o 
   8  -7   4        0.03       -0.27      0.79 o 
   9  -7   4        3.43        3.51      1.80 o 
  -7  -6   4        0.69        1.18      0.94 o 
  -6  -6   4        7.15        9.55      1.30 o 
  -5  -6   4        3.65        2.99      0.74 o 
  -4  -6   4       11.91       13.49      1.18 o 
  -3  -6   4       36.95       40.14      2.03 o 
  -2  -6   4      203.51      195.02      6.17 o 
  -1  -6   4      212.99      228.34      6.56 o 
   0  -6   4        1.14        2.81      0.56 o 
   1  -6   4      161.26      156.31      6.10 o 
   2  -6   4       33.90       35.64      2.18 o 
   3  -6   4        1.99        1.00      0.47 o 
   4  -6   4       13.66       12.18      1.15 o 
   5  -6   4      126.30      111.68      3.58 o 
   6  -6   4      100.36       81.26      7.82 o 
   7  -6   4       27.24       19.37      2.01 o 
   8  -6   4        0.40       -0.08      0.28 o 
   9  -6   4        0.24        1.06      1.14 o 
  -8  -5   4        1.61       -0.36      0.93 o 
  -7  -5   4       11.33       11.36      2.68 o 
  -6  -5   4        9.01        9.00      1.14 o 
  -5  -5   4       96.28       93.36      2.84 o 
  -4  -5   4       67.22       66.87      2.46 o 
  -3  -5   4       52.93       52.96      2.84 o 
  -2  -5   4       70.19       65.68      4.39 o 
  -1  -5   4       29.87       25.77      1.96 o 
   0  -5   4       66.62       85.90      3.04 o 
   1  -5   4       28.85       27.99      1.72 o 
   2  -5   4      214.78      217.35      5.28 o 
   3  -5   4       59.80       58.11      2.71 o 
   4  -5   4       31.76       33.41      2.98 o 
   5  -5   4      175.74      152.09      6.54 o 
   6  -5   4       22.13       27.61      2.66 o 
   7  -5   4       46.24       41.48      4.90 o 
   8  -5   4        2.25        0.54      0.84 o 
   9  -5   4        0.01       -0.89      1.03 o 
  -8  -4   4        5.73        4.50      1.17 o 
  -7  -4   4      101.94      100.93      4.95 o 
  -6  -4   4        0.54        0.54      0.27 o 
  -5  -4   4        9.36        8.28      0.72 o 
  -4  -4   4       91.66       94.70      4.04 o 
  -3  -4   4       45.88       46.96      2.44 o 
  -2  -4   4        8.86        6.91      0.97 o 
  -1  -4   4      393.37      443.80     12.47 o 
   0  -4   4      927.19     1073.22     14.18 o 
   1  -4   4      193.52      232.55      5.88 o 
   2  -4   4       21.17       19.05      1.47 o 
   3  -4   4      887.69      913.54     13.95 o 
   4  -4   4      312.09      301.81      6.73 o 
   5  -4   4       16.66       16.26      1.40 o 
   6  -4   4       62.21       60.82      2.87 o 
   7  -4   4       51.73       48.92      5.33 o 
   8  -4   4        0.37        8.25      2.41 o 
   9  -4   4        0.36        0.38      0.92 o 
  -9  -3   4        0.03       -0.41      0.91 o 
  -8  -3   4       11.62        9.24      1.58 o 
  -7  -3   4        4.93        5.76      0.65 o 
  -6  -3   4      103.99      104.26      2.68 o 
  -5  -3   4       16.56       14.21      0.96 o 
  -4  -3   4       53.25       51.69      2.02 o 
  -3  -3   4      115.14      121.39      3.84 o 
  -2  -3   4       26.98       31.03      2.10 o 
  -1  -3   4        3.77        5.99      0.59 o 
   0  -3   4       39.20       44.42      1.64 o 
   1  -3   4        0.00        0.13      0.42 o 
   2  -3   4       26.80       31.81      1.90 o 
   3  -3   4      249.61      253.49      5.77 o 
   4  -3   4        0.04        0.17      0.27 o 
   5  -3   4        2.16        1.91      0.42 o 
   6  -3   4        0.04       -0.21      0.25 o 
   7  -3   4        1.03        3.75      1.69 o 
   8  -3   4        3.87        3.35      1.52 o 
   9  -3   4        0.41        1.26      1.47 o 
  -9  -2   4        2.48        3.74      1.31 o 
  -8  -2   4        9.02        6.18      1.25 o 
  -7  -2   4       75.93       69.27      2.58 o 
  -6  -2   4        5.39        4.91      0.92 o 
  -5  -2   4       19.61       20.26      0.98 o 
  -4  -2   4       57.22       52.73      1.64 o 
  -3  -2   4        0.58        0.49      0.29 o 
  -2  -2   4      838.05      859.36     12.60 o 
  -1  -2   4      140.19      135.05      5.48 o 
   0  -2   4     1392.37     1552.12     27.91 o 
   1  -2   4       40.92       42.95      2.94 o 
   2  -2   4       73.55       75.68      3.90 o 
   3  -2   4      371.19      373.12      8.26 o 
   4  -2   4        0.01       -0.10      0.19 o 
   5  -2   4       20.39       22.01      1.31 o 
   6  -2   4       15.17       14.37      0.95 o 
   7  -2   4       12.25       13.15      2.78 o 
   8  -2   4        0.28       -0.22      1.03 o 
 -10  -1   4        2.35        1.18      0.74 o 
  -9  -1   4        0.20        0.32      0.60 o 
  -8  -1   4        0.31        0.10      0.54 o 
  -7  -1   4       17.95       16.98      0.96 o 
  -6  -1   4        1.04        0.31      0.20 o 
  -5  -1   4       56.28       58.56      1.92 o 
  -4  -1   4      426.32      443.86      5.30 o 
  -3  -1   4      184.82      181.43      3.32 o 
  -2  -1   4       75.67       75.81      2.72 o 
  -1  -1   4        9.54        7.54      1.22 o 
   0  -1   4      198.86      210.49      6.82 o 
   1  -1   4       17.55       15.31      1.17 o 
   2  -1   4       31.31       31.22      1.50 o 
   3  -1   4       34.98       35.55      1.64 o 
   4  -1   4       19.01       20.21      1.24 o 
   5  -1   4        0.87        1.39      0.34 o 
   6  -1   4        1.96        1.88      0.51 o 
   7  -1   4       17.41       19.23      3.29 o 
   8  -1   4        0.01       -0.76      1.34 o 
 -10   0   4        0.27       -0.80      0.80 o 
  -9   0   4        2.96        4.09      1.05 o 
  -8   0   4       41.18       39.51      1.76 o 
  -7   0   4       24.55       22.18      0.89 o 
  -6   0   4        0.47        2.40      0.36 o 
  -5   0   4        0.97        1.71      0.33 o 
  -4   0   4     1278.70     1324.53     13.52 o 
  -3   0   4        0.00        0.05      0.14 o 
  -2   0   4        6.40        5.89      0.54 o 
  -1   0   4     1171.09     1162.15     21.91 o 
   0   0   4        1.39        6.70      0.78 o 
   1   0   4       20.30       16.86      1.52 o 
   2   0   4       14.69       17.06      1.10 o 
   3   0   4      676.73      711.69      9.97 o 
   4   0   4       21.77       26.96      3.09 o 
   5   0   4        6.67        5.85      0.98 o 
   6   0   4        2.03       -0.17      1.14 o 
   7   0   4        2.65        2.64      1.33 o 
   8   0   4        0.41        3.31      1.68 o 
 -11   1   4        6.44        9.08      2.20 o 
 -10   1   4        8.02       11.55      2.25 o 
  -9   1   4        2.78        3.22      1.14 o 
  -8   1   4        9.58        9.59      0.92 o 
  -7   1   4       13.08       12.07      0.74 o 
  -6   1   4        3.18        3.42      0.40 o 
  -5   1   4        0.99       -0.03      0.22 o 
  -4   1   4      118.82      128.57      2.20 o 
  -3   1   4       72.31       71.84      1.77 o 
  -2   1   4      106.42       89.63      2.69 o 
  -1   1   4       56.68       66.49      3.52 o 
   0   1   4        2.15        2.09      0.46 o 
   1   1   4       12.23       11.32      0.67 o 
   2   1   4       27.24       24.06      1.15 o 
   3   1   4        0.23        0.09      0.32 o 
   4   1   4        1.28        0.41      0.44 o 
   5   1   4        1.92        1.89      0.57 o 
   6   1   4       11.51       11.83      2.48 o 
   7   1   4        0.00        0.93      1.09 o 
 -11   2   4       18.71       20.85      3.16 o 
 -10   2   4       13.45       18.37      2.71 o 
  -9   2   4        4.61        3.99      0.64 o 
  -8   2   4       10.60        9.24      0.66 o 
  -7   2   4        0.68        0.25      0.19 o 
  -6   2   4       11.70       13.66      0.79 o 
  -5   2   4        3.20        1.91      0.27 o 
  -4   2   4     1399.87     1419.02     16.17 o 
  -3   2   4       45.94       55.22      1.41 o 
  -2   2   4        5.59        4.35      0.49 o 
  -1   2   4        0.54        0.37      0.31 o 
   0   2   4       21.57       25.09      1.00 o 
   1   2   4       66.95       62.43      2.52 o 
   2   2   4        3.94        3.77      0.51 o 
   3   2   4      191.69      189.13      4.37 o 
   4   2   4       10.35       12.28      1.36 o 
   5   2   4        5.95        7.59      1.06 o 
   6   2   4       11.40       14.46      2.76 o 
   7   2   4        0.05        0.08      0.64 o 
 -11   3   4       16.58       21.74      3.12 o 
 -10   3   4        3.15        4.01      1.28 o 
  -9   3   4       12.17       11.74      1.08 o 
  -8   3   4       19.04       20.03      1.07 o 
  -7   3   4       25.18       23.27      1.13 o 
  -6   3   4        0.09        0.12      0.20 o 
  -5   3   4        3.83        4.96      0.49 o 
  -4   3   4      302.30      310.13      4.24 o 
  -3   3   4      921.23      902.58     12.51 o 
  -2   3   4      716.57      758.02     32.40 o 
  -1   3   4        4.98        5.99      0.60 o 
   0   3   4      154.38      147.82      4.23 o 
   1   3   4       13.03       12.96      0.77 o 
   2   3   4        1.62        1.32      0.32 o 
   3   3   4       28.93       27.86      1.68 o 
   4   3   4       20.10       21.05      1.84 o 
   5   3   4       10.76       15.26      2.76 o 
   6   3   4       13.92       14.99      2.91 o 
 -11   4   4        4.26        5.78      1.27 o 
 -10   4   4        0.01       -0.90      0.96 o 
  -9   4   4        9.28        8.43      0.98 o 
  -8   4   4      184.06      186.73      5.18 o 
  -7   4   4       91.48       89.10      2.37 o 
  -6   4   4       97.25       99.82      2.39 o 
  -5   4   4       45.57       50.59      2.07 o 
  -4   4   4      102.19      116.42      5.19 o 
  -3   4   4       42.60       39.66      1.69 o 
  -2   4   4        8.73        8.90      1.04 o 
  -1   4   4     1223.41     1169.39     11.47 o 
   0   4   4        3.39        6.00      0.65 o 
   1   4   4        2.08        3.38      0.63 o 
   2   4   4       65.67       70.16      3.49 o 
   3   4   4        0.34        0.76      0.61 o 
   4   4   4        4.13        3.47      0.85 o 
   5   4   4        3.84        5.18      1.76 o 
 -11   5   4       11.50       15.34      1.95 o 
 -10   5   4        0.63        0.70      0.43 o 
  -9   5   4        3.97        2.69      0.61 o 
  -8   5   4        9.74        9.83      1.07 o 
  -7   5   4      229.31      238.26      4.27 o 
  -6   5   4       15.38       16.87      1.29 o 
  -5   5   4        1.32        1.47      0.40 o 
  -4   5   4       32.82       32.79      1.31 o 
  -3   5   4       68.43       66.49      2.21 o 
  -2   5   4       61.75       62.59      2.75 o 
  -1   5   4       38.07       37.50      2.31 o 
   0   5   4      322.35      322.03      6.27 o 
   1   5   4        0.82        0.70      0.51 o 
   2   5   4        4.98        6.11      1.16 o 
   3   5   4        1.53        0.60      1.21 o 
   4   5   4        2.48        3.41      1.01 o 
   5   5   4        0.52        0.29      0.93 o 
 -11   6   4        8.69        9.57      1.59 o 
 -10   6   4       21.05       22.99      2.23 o 
  -9   6   4       13.68       14.43      1.34 o 
  -8   6   4      312.90      318.06      6.40 o 
  -7   6   4        1.04       -0.20      0.79 o 
  -6   6   4       28.75       26.35      3.04 o 
  -5   6   4       41.28       43.72      3.91 o 
  -4   6   4       40.53       37.72      2.02 o 
  -3   6   4       18.89       17.17      1.45 o 
  -2   6   4      129.58      122.87      4.34 o 
  -1   6   4     1123.54     1057.85     23.49 o 
   0   6   4       79.01       94.75      6.35 o 
   1   6   4      104.23       93.46      5.88 o 
   2   6   4        0.00       -0.58      0.58 o 
   3   6   4        0.16        0.41      0.48 o 
   4   6   4        1.90        0.49      1.07 o 
 -11   7   4       23.32       17.65      3.35 o 
 -10   7   4        0.85        0.95      0.50 o 
  -9   7   4       37.36       44.47      2.42 o 
  -8   7   4      267.55      295.66      8.43 o 
  -7   7   4        0.15       -0.41      0.77 o 
  -6   7   4        6.32       10.42      2.09 o 
  -5   7   4        1.69        1.07      0.41 o 
  -4   7   4       17.83       14.39      1.38 o 
  -3   7   4       18.64       15.35      1.52 o 
  -2   7   4       97.61       96.23      9.56 o 
  -1   7   4       56.42       53.14      4.86 o 
   0   7   4       16.54       17.91      2.96 o 
   1   7   4        3.77        3.54      1.50 o 
   2   7   4        1.19        2.81      1.33 o 
   3   7   4        0.01       -0.96      0.96 o 
 -11   8   4        0.57       -0.69      1.32 o 
 -10   8   4        0.00        0.08      0.84 o 
  -9   8   4        7.42        8.12      1.50 o 
  -8   8   4       49.10       57.04      5.13 o 
  -7   8   4       57.14       57.03      5.06 o 
  -6   8   4       14.70       12.80      2.43 o 
  -5   8   4        3.20        2.97      0.66 o 
  -4   8   4       12.52        9.14      1.20 o 
  -3   8   4        6.76        6.98      1.81 o 
  -2   8   4        2.55        1.12      1.11 o 
  -1   8   4       34.64       35.23      4.26 o 
   0   8   4       46.50       68.99      6.16 o 
   1   8   4        3.65        6.19      2.04 o 
   2   8   4        0.10        0.66      0.92 o 
 -10   9   4        0.28        0.93      1.37 o 
  -9   9   4       13.78        7.77      2.03 o 
  -8   9   4       85.11       83.30      6.54 o 
  -7   9   4        0.03        1.06      1.15 o 
  -6   9   4        7.43       12.09      2.55 o 
  -5   9   4        0.34        0.18      0.70 o 
  -4   9   4        0.77       -0.37      0.80 o 
  -3   9   4        3.14        4.08      1.51 o 
  -2   9   4        1.27        0.99      1.34 o 
  -1   9   4       10.55        8.78      2.28 o 
   0   9   4        0.14        0.41      1.08 o 
   1   9   4        4.63        6.16      2.08 o 
 -10  10   4        0.25       -1.00      1.00 o 
  -9  10   4        4.14        3.61      1.49 o 
  -8  10   4       12.30       14.29      2.96 o 
  -7  10   4        0.58        1.64      1.27 o 
  -6  10   4        4.23        5.90      1.87 o 
  -5  10   4       36.31       33.18      4.35 o 
  -4  10   4        1.37        1.81      1.46 o 
  -3  10   4        0.99        0.32      0.87 o 
  -2  10   4        4.13        1.65      1.31 o 
  -1  10   4        2.31        1.54      0.92 o 
  -8  11   4        3.39        2.53      1.43 o 
  -7  11   4        1.29        0.59      0.91 o 
  -6  11   4        0.27       -0.38      0.88 o 
  -5  11   4       26.39       24.64      3.92 o 
  -4  11   4        0.52       -0.98      1.24 o 
  -3  11   4        0.18        0.80      1.02 o 
   1 -13   5        3.80        3.09      1.60 o 
   2 -13   5        9.24       12.22      2.89 o 
   3 -13   5        0.09       -0.86      1.47 o 
   4 -13   5        3.26        4.26      1.72 o 
   5 -13   5        0.57       -0.33      0.84 o 
  -1 -12   5        0.31        3.52      1.59 o 
   0 -12   5       18.24       20.72      3.47 o 
   1 -12   5        3.48        3.45      1.52 o 
   2 -12   5       15.25       22.50      3.66 o 
   3 -12   5       26.70       36.70      4.55 o 
   4 -12   5        3.92        7.94      2.21 o 
   5 -12   5        0.26        0.82      1.06 o 
   6 -12   5        0.91        0.17      0.84 o 
   7 -12   5        2.17        3.23      1.38 o 
  -2 -11   5        5.46        5.03      1.65 o 
  -1 -11   5        1.01        0.24      0.74 o 
   0 -11   5        0.13        1.05      0.93 o 
   1 -11   5        7.11        8.31      2.16 o 
   2 -11   5        0.04        0.27      0.96 o 
   3 -11   5       29.30       22.98      3.44 o 
   4 -11   5        1.35        1.03      0.93 o 
   5 -11   5       18.88       19.74      3.03 o 
   6 -11   5        6.09        5.03      1.17 o 
   7 -11   5        1.21        1.65      0.72 o 
   8 -11   5        7.10        5.73      1.30 o 
  -4 -10   5       20.87       18.05      2.16 o 
  -3 -10   5        4.06        4.16      1.43 o 
  -2 -10   5       15.80       16.76      2.77 o 
  -1 -10   5        0.65        0.19      0.76 o 
   0 -10   5        0.30       -0.08      0.73 o 
   1 -10   5       16.45       18.24      2.13 o 
   2 -10   5        0.39        0.48      0.99 o 
   3 -10   5      183.92      200.02      7.05 o 
   4 -10   5        0.48        0.63      1.10 o 
   5 -10   5        8.06       10.91      1.55 o 
   6 -10   5       13.41        9.85      1.49 o 
   7 -10   5        3.14        3.87      1.00 o 
   8 -10   5       14.22       16.38      1.89 o 
  -5  -9   5        6.53        8.90      2.48 o 
  -4  -9   5        9.66        8.86      1.86 o 
  -3  -9   5       41.67       41.83      4.14 o 
  -2  -9   5       19.79       21.44      2.96 o 
  -1  -9   5        4.91        5.60      1.14 o 
   0  -9   5       16.08       16.06      3.35 o 
   1  -9   5       21.12       22.82      2.26 o 
   2  -9   5       13.35       13.84      2.56 o 
   3  -9   5      381.08      385.18     14.19 o 
   4  -9   5       54.77       52.74      3.32 o 
   5  -9   5       15.34       15.21      1.96 o 
   6  -9   5       20.80       18.24      1.88 o 
   7  -9   5        0.35        0.21      0.95 o 
   8  -9   5        1.35        1.56      0.67 o 
   9  -9   5        0.28        3.72      1.67 o 
  -6  -8   5        0.77        3.63      1.79 o 
  -5  -8   5        2.06        3.15      0.98 o 
  -4  -8   5      257.43      263.97     10.06 o 
  -3  -8   5       30.22       31.88      2.53 o 
  -2  -8   5       18.02       17.53      1.87 o 
  -1  -8   5       26.35       25.03      2.13 o 
   0  -8   5        0.13        0.81      0.63 o 
   1  -8   5        0.37        0.77      0.89 o 
   2  -8   5       18.28       21.35      3.03 o 
   3  -8   5     1123.63     1089.36     17.52 o 
   4  -8   5        2.07        1.87      0.81 o 
   5  -8   5      104.43       99.90      4.46 o 
   6  -8   5       47.36       45.11      3.08 o 
   7  -8   5        1.93        1.82      0.61 o 
   8  -8   5        8.75        7.71      1.21 o 
   9  -8   5        1.07        2.41      2.04 o 
  -7  -7   5       14.01       14.98      3.23 o 
  -6  -7   5        0.61        1.74      1.25 o 
  -5  -7   5        0.26        0.80      0.63 o 
  -4  -7   5       70.22       67.72      3.38 o 
  -3  -7   5        2.30        3.87      0.91 o 
  -2  -7   5        2.44        1.82      1.02 o 
  -1  -7   5       43.00       40.81      2.51 o 
   0  -7   5       35.24       35.40      2.31 o 
   1  -7   5       57.94       61.73      3.08 o 
   2  -7   5        0.24        0.36      0.77 o 
   3  -7   5       52.70       44.48      2.71 o 
   4  -7   5      124.75      114.87      4.50 o 
   5  -7   5       13.20       14.66      2.77 o 
   6  -7   5       95.34       84.36      4.07 o 
   7  -7   5        3.04        1.12      0.90 o 
   8  -7   5       17.59       13.67      2.84 o 
   9  -7   5        7.12        1.68      1.15 o 
  -7  -6   5        6.37        7.40      2.28 o 
  -6  -6   5        0.29        1.12      0.53 o 
  -5  -6   5        0.83        1.01      0.65 o 
  -4  -6   5      240.69      243.78      6.45 o 
  -3  -6   5      744.49      734.71     18.85 o 
  -2  -6   5        0.85        0.65      0.82 o 
  -1  -6   5      204.15      214.90      5.59 o 
   0  -6   5      188.08      178.88      4.32 o 
   1  -6   5       75.45       92.25      5.60 o 
   2  -6   5        0.86       -0.16      0.34 o 
   3  -6   5      123.43      123.41      3.71 o 
   4  -6   5      749.57      750.47     10.92 o 
   5  -6   5        1.53        1.02      0.59 o 
   6  -6   5       48.21       36.82      6.01 o 
   7  -6   5        7.49        6.43      1.47 o 
   8  -6   5        1.29        0.58      1.35 o 
   9  -6   5        2.55        5.75      2.23 o 
  -8  -5   5        0.50        1.97      1.25 o 
  -7  -5   5        4.65        3.34      1.45 o 
  -6  -5   5       10.69        9.09      1.09 o 
  -5  -5   5      137.87      135.86      3.69 o 
  -4  -5   5      123.37      120.24      4.57 o 
  -3  -5   5        0.03       -0.09      0.47 o 
  -2  -5   5       62.73       62.85      2.58 o 
  -1  -5   5       92.18       94.77      2.80 o 
   0  -5   5        3.92        4.27      1.87 o 
   1  -5   5        0.53        0.90      0.54 o 
   2  -5   5       40.15       49.93      2.12 o 
   3  -5   5        0.26        0.20      0.58 o 
   4  -5   5        0.85        1.48      1.02 o 
   5  -5   5       28.17       22.73      1.89 o 
   6  -5   5      261.53      238.49     14.65 o 
   7  -5   5        0.20       -0.17      1.09 o 
   8  -5   5        0.24        0.62      1.42 o 
   9  -5   5        0.19       -1.21      1.29 o 
  -9  -4   5        1.19        1.84      1.52 o 
  -8  -4   5       28.35       29.63      4.35 o 
  -7  -4   5       14.46       14.47      1.08 o 
  -6  -4   5       11.52       11.29      0.86 o 
  -5  -4   5       37.81       38.55      2.39 o 
  -4  -4   5      301.95      289.49      5.74 o 
  -3  -4   5      211.81      197.57      4.98 o 
  -2  -4   5      380.89      373.74      8.24 o 
  -1  -4   5     1647.75     1901.30     22.60 o 
   0  -4   5       92.34       96.84      5.31 o 
   1  -4   5       14.65       14.16      1.15 o 
   2  -4   5       32.99       30.46      2.95 o 
   3  -4   5       36.27       32.07      3.00 o 
   4  -4   5      137.90      135.77      6.31 o 
   5  -4   5       16.45       17.65      2.15 o 
   6  -4   5      145.21      136.84      4.97 o 
   7  -4   5        1.43        0.61      1.05 o 
   8  -4   5        0.12        1.20      1.34 o 
  -9  -3   5        0.53        0.49      0.58 o 
  -8  -3   5       13.97       12.93      3.32 o 
  -7  -3   5       13.55       11.66      0.83 o 
  -6  -3   5       23.25       19.90      1.42 o 
  -5  -3   5        4.99        4.24      0.63 o 
  -4  -3   5        1.55        2.37      0.61 o 
  -3  -3   5      313.98      314.10      7.63 o 
  -2  -3   5      268.40      269.31      6.46 o 
  -1  -3   5       13.57       11.09      1.73 o 
   0  -3   5      321.62      347.74     10.42 o 
   1  -3   5       31.73       29.66      2.78 o 
   2  -3   5        5.22        2.94      0.87 o 
   3  -3   5        0.09       -0.63      0.63 o 
   4  -3   5        8.32        8.54      1.52 o 
   5  -3   5        0.47        0.55      0.34 o 
   6  -3   5        6.84        5.95      0.98 o 
   7  -3   5       35.27       33.85      4.60 o 
   8  -3   5        0.68        3.41      1.63 o 
 -10  -2   5        0.15        0.44      0.61 o 
  -9  -2   5        0.33        0.11      0.53 o 
  -8  -2   5       22.44       20.76      2.13 o 
  -7  -2   5       14.97       11.53      0.86 o 
  -6  -2   5       14.02       11.81      0.94 o 
  -5  -2   5        0.00       -0.13      0.33 o 
  -4  -2   5        0.21        0.09      0.23 o 
  -3  -2   5        3.07        3.59      0.51 o 
  -2  -2   5      109.57      125.08      4.05 o 
  -1  -2   5     2169.67     2354.53     40.87 o 
   0  -2   5      237.06      280.49      9.03 o 
   1  -2   5      163.85      178.29      4.91 o 
   2  -2   5        6.07        6.25      0.88 o 
   3  -2   5       36.98       36.88      1.82 o 
   4  -2   5        3.37        2.98      0.72 o 
   5  -2   5       27.59       33.44      2.27 o 
   6  -2   5       71.44       76.86      3.40 o 
   7  -2   5       14.68       14.00      2.92 o 
   8  -2   5        1.82        0.90      0.98 o 
 -10  -1   5        0.00        0.00      0.55 o 
  -9  -1   5        0.87        0.89      0.57 o 
  -8  -1   5       23.26       21.75      1.42 o 
  -7  -1   5        2.66        2.15      0.38 o 
  -6  -1   5        0.12        0.43      0.22 o 
  -5  -1   5        1.75        1.85      0.34 o 
  -4  -1   5       91.39      106.01      2.71 o 
  -3  -1   5       76.01       62.22      1.40 o 
  -2  -1   5        1.50        0.68      0.57 o 
  -1  -1   5       66.00       75.12      4.23 o 
   0  -1   5        6.18        8.20      1.43 o 
   1  -1   5       20.75       17.10      1.63 o 
   2  -1   5       16.26       17.44      1.51 o 
   3  -1   5       39.32       42.04      2.47 o 
   4  -1   5       11.91       11.22      1.73 o 
   5  -1   5        0.02       -0.10      0.40 o 
   6  -1   5        0.04        1.25      1.09 o 
   7  -1   5        5.00        2.02      1.31 o 
   8  -1   5        0.01        4.16      1.86 o 
 -10   0   5        0.77        1.50      1.17 o 
  -9   0   5        0.14       -0.36      1.52 o 
  -8   0   5       11.14        9.04      0.96 o 
  -7   0   5       28.07       24.02      1.07 o 
  -6   0   5        0.01        0.10      0.18 o 
  -5   0   5        7.34       11.03      0.69 o 
  -4   0   5      376.17      373.77      4.56 o 
  -3   0   5        1.76        0.93      0.27 o 
  -2   0   5        2.59        2.24      0.51 o 
  -1   0   5      222.66      226.99      7.89 o 
   0   0   5      190.67      192.48      4.68 o 
   1   0   5       48.90       46.89      2.33 o 
   2   0   5      190.09      197.20      5.39 o 
   3   0   5      150.27      155.70      4.08 o 
   4   0   5        5.63        6.64      1.80 o 
   5   0   5        3.60        3.53      0.78 o 
   6   0   5        0.10       -0.43      1.28 o 
   7   0   5        0.38       -0.45      1.22 o 
 -11   1   5        0.87        0.32      0.51 o 
 -10   1   5        5.30        5.09      1.18 o 
  -9   1   5        1.58        1.25      0.47 o 
  -8   1   5        0.28       -0.08      0.18 o 
  -7   1   5        1.44        0.69      0.27 o 
  -6   1   5        2.03        1.40      0.28 o 
  -5   1   5       10.51       10.82      0.66 o 
  -4   1   5        0.06       -0.24      0.30 o 
  -3   1   5        7.88        9.00      0.75 o 
  -2   1   5       20.05       20.84      1.01 o 
  -1   1   5      711.24      750.47     15.92 o 
   0   1   5       25.59       24.05      1.57 o 
   1   1   5        4.99        4.01      0.74 o 
   2   1   5        3.50        4.42      0.56 o 
   3   1   5       44.46       37.39      1.87 o 
   4   1   5        0.01       -0.02      0.24 o 
   5   1   5        1.29        0.89      0.52 o 
   6   1   5        3.40        3.90      1.60 o 
   7   1   5        0.34        1.16      1.19 o 
 -11   2   5        1.28        2.74      1.10 o 
 -10   2   5       27.70       29.25      3.16 o 
  -9   2   5        0.18        0.71      0.35 o 
  -8   2   5       27.94       26.64      1.17 o 
  -7   2   5        0.07       -0.06      0.19 o 
  -6   2   5        6.24        4.78      0.49 o 
  -5   2   5      105.03      115.57      2.11 o 
  -4   2   5      289.71      298.05      6.50 o 
  -3   2   5      764.69      799.64     10.73 o 
  -2   2   5       13.13       10.69      0.90 o 
  -1   2   5        5.76        6.84      1.36 o 
   0   2   5      231.46      234.78      4.89 o 
   1   2   5       12.98       14.24      0.93 o 
   2   2   5       63.48       59.34      2.02 o 
   3   2   5      144.42      134.96      3.78 o 
   4   2   5       23.64       23.87      2.01 o 
   5   2   5        4.36        4.04      1.50 o 
   6   2   5        4.33        5.05      1.93 o 
 -11   3   5       11.90       15.72      3.82 o 
 -10   3   5        4.56        3.45      0.90 o 
  -9   3   5        3.52        4.45      0.69 o 
  -8   3   5        4.94        5.47      0.60 o 
  -7   3   5        1.12        1.88      0.35 o 
  -6   3   5       31.47       28.73      1.14 o 
  -5   3   5       50.95       49.81      1.67 o 
  -4   3   5      218.20      214.38      4.99 o 
  -3   3   5        2.76        3.37      0.47 o 
  -2   3   5      171.90      163.78     10.09 o 
  -1   3   5        3.80        2.95      0.68 o 
   0   3   5        1.29        1.38      0.37 o 
   1   3   5       64.80       61.62      2.04 o 
   2   3   5       25.25       24.42      2.36 o 
   3   3   5        7.54        6.10      1.10 o 
   4   3   5       15.62       14.87      1.70 o 
   5   3   5        2.03        2.67      1.27 o 
 -11   4   5        6.07        6.56      2.17 o 
 -10   4   5        0.13        0.85      0.57 o 
  -9   4   5       14.38       15.91      1.31 o 
  -8   4   5      162.99      165.40      3.50 o 
  -7   4   5        7.63        7.31      0.76 o 
  -6   4   5        7.88        6.92      0.58 o 
  -5   4   5       63.41       56.20      1.25 o 
  -4   4   5      542.82      531.10      9.28 o 
  -3   4   5        2.61        2.70      0.38 o 
  -2   4   5       77.26       77.94      6.70 o 
  -1   4   5       17.85       15.79      1.12 o 
   0   4   5        2.03        1.46      0.71 o 
   1   4   5       13.39       12.04      1.46 o 
   2   4   5      106.53      107.98      4.64 o 
   3   4   5      109.16      105.43      3.82 o 
   4   4   5        3.21        4.68      1.67 o 
   5   4   5       13.12       21.21      3.50 o 
 -11   5   5        7.17        9.06      2.41 o 
 -10   5   5       29.93       29.77      1.91 o 
  -9   5   5        0.11       -0.44      0.44 o 
  -8   5   5       12.03       13.88      1.17 o 
  -7   5   5      255.61      258.97      5.03 o 
  -6   5   5       21.50       18.79      2.53 o 
  -5   5   5        5.90        5.80      0.66 o 
  -4   5   5      103.50      102.46      2.65 o 
  -3   5   5      114.88      107.70      6.49 o 
  -2   5   5        0.14        0.68      0.46 o 
  -1   5   5       71.35       62.61      3.18 o 
   0   5   5      336.02      349.17      8.38 o 
   1   5   5       10.99       11.24      1.52 o 
   2   5   5        2.55        4.87      1.10 o 
   3   5   5        1.61        2.41      0.85 o 
   4   5   5        3.72        2.26      1.24 o 
 -11   6   5        0.27        1.06      1.16 o 
 -10   6   5       31.29       30.38      2.58 o 
  -9   6   5        0.29       -0.19      0.36 o 
  -8   6   5       75.40       78.32      2.87 o 
  -7   6   5       26.68       25.09      3.24 o 
  -6   6   5        6.44        5.13      1.47 o 
  -5   6   5        0.91        0.92      0.30 o 
  -4   6   5        0.15        0.27      0.62 o 
  -3   6   5       27.33       25.55      1.85 o 
  -2   6   5       92.39       91.89      8.88 o 
  -1   6   5      233.13      220.45     10.20 o 
   0   6   5        0.01       -0.08      0.99 o 
   1   6   5       19.86       17.27      2.02 o 
   2   6   5        0.05        0.63      0.53 o 
   3   6   5        0.72        0.39      1.14 o 
 -11   7   5        1.39        3.69      1.74 o 
 -10   7   5       12.38       11.92      1.71 o 
  -9   7   5       45.09       41.52      3.13 o 
  -8   7   5       34.65       38.91      2.44 o 
  -7   7   5       68.05       75.29      5.93 o 
  -6   7   5       24.15       20.04      1.50 o 
  -5   7   5       60.67       50.90      6.70 o 
  -4   7   5        9.80        8.99      1.15 o 
  -3   7   5        1.33        1.36      0.75 o 
  -2   7   5       70.27       74.68      6.08 o 
  -1   7   5        7.20        5.43      1.86 o 
   0   7   5       12.76       12.29      2.63 o 
   1   7   5        5.06        2.95      1.17 o 
   2   7   5        6.48       10.52      2.52 o 
 -11   8   5        0.30       -0.40      1.24 o 
 -10   8   5        0.19        0.28      0.61 o 
  -9   8   5        1.06        1.59      1.21 o 
  -8   8   5       68.67       79.92      6.42 o 
  -7   8   5       11.89        8.94      2.19 o 
  -6   8   5        6.60        5.50      1.86 o 
  -5   8   5        0.45        1.03      1.25 o 
  -4   8   5       21.73       20.84      3.32 o 
  -3   8   5        0.40        0.35      0.77 o 
  -2   8   5       10.14        6.29      1.87 o 
  -1   8   5      173.59      162.34      9.75 o 
   0   8   5        4.06        3.86      1.73 o 
   1   8   5        4.15        2.25      1.10 o 
 -10   9   5        1.82        0.45      0.74 o 
  -9   9   5        0.55        0.57      1.21 o 
  -8   9   5      137.13      167.34      9.89 o 
  -7   9   5        0.06        1.99      1.38 o 
  -6   9   5        0.33        0.56      0.96 o 
  -5   9   5        1.18        1.15      1.05 o 
  -4   9   5        1.25        0.10      0.87 o 
  -3   9   5        1.22        2.24      1.38 o 
  -2   9   5        1.22        1.64      1.09 o 
  -1   9   5       41.37       42.61      5.17 o 
   0   9   5        1.72        1.29      1.17 o 
  -9  10   5        4.60        4.93      1.85 o 
  -8  10   5        4.00        6.33      2.18 o 
  -7  10   5        1.24        2.64      1.37 o 
  -6  10   5        5.51        6.32      2.18 o 
  -5  10   5        4.47        5.41      2.09 o 
  -4  10   5        2.27        2.05      0.96 o 
  -3  10   5        0.19        1.97      1.23 o 
  -2  10   5        0.91       -1.15      1.15 o 
  -7  11   5        1.24        3.21      1.65 o 
  -6  11   5        5.40        6.05      2.20 o 
  -5  11   5        0.12       -0.95      1.20 o 
  -4  11   5        6.19        8.56      2.57 o 
   2 -13   6        0.30        0.46      1.07 o 
   3 -13   6        1.17        0.95      1.18 o 
   4 -13   6        1.98        4.23      1.86 o 
   5 -13   6        0.01       -1.32      1.32 o 
  -1 -12   6        8.47       10.95      2.59 o 
   0 -12   6       11.17       11.36      2.75 o 
   1 -12   6        0.63       -0.56      1.00 o 
   2 -12   6        7.23        9.26      2.41 o 
   3 -12   6        0.78        0.68      1.02 o 
   4 -12   6        0.01       -0.70      1.10 o 
   5 -12   6        0.27        1.71      1.10 o 
   6 -12   6        0.57        0.19      0.81 o 
  -2 -11   6        0.66        0.70      0.82 o 
  -1 -11   6        2.34        2.39      1.60 o 
   0 -11   6       11.81       15.47      2.92 o 
   1 -11   6        0.99        0.73      0.79 o 
   2 -11   6        7.40        8.70      1.63 o 
   3 -11   6       19.61       22.58      2.50 o 
   4 -11   6        0.28       -0.73      0.73 o 
   5 -11   6        4.16        3.08      1.32 o 
   6 -11   6        0.62        0.62      0.98 o 
   7 -11   6       16.29       18.18      2.13 o 
  -4 -10   6        4.41        5.42      1.52 o 
  -3 -10   6        0.46        0.62      0.86 o 
  -2 -10   6        0.25        0.24      0.66 o 
  -1 -10   6        0.09        0.91      0.67 o 
   0 -10   6       66.98       66.97      4.20 o 
   1 -10   6        1.48        1.95      0.86 o 
   2 -10   6        1.46       -0.24      0.94 o 
   3 -10   6       50.83       50.12      5.16 o 
   4 -10   6        2.60        1.52      0.95 o 
   5 -10   6        4.09        3.92      0.81 o 
   6 -10   6        4.34        5.05      0.94 o 
   7 -10   6       19.30       19.77      2.11 o 
   8 -10   6        1.14        1.44      0.71 o 
  -5  -9   6        7.81       10.51      1.67 o 
  -4  -9   6        5.85        6.78      1.72 o 
  -3  -9   6       25.46       25.08      2.38 o 
  -2  -9   6       12.78       14.46      1.84 o 
  -1  -9   6        0.04        1.33      1.07 o 
   0  -9   6       17.81       16.81      2.97 o 
   1  -9   6        0.34        0.00      0.86 o 
   2  -9   6       46.72       45.96      4.69 o 
   3  -9   6       85.66       87.22      6.53 o 
   4  -9   6       66.56       61.04      3.59 o 
   5  -9   6       12.88       16.47      1.93 o 
   6  -9   6       25.87       24.58      2.39 o 
   7  -9   6        0.46       -0.27      0.45 o 
   8  -9   6        0.71        1.19      0.65 o 
  -6  -8   6        0.43        0.58      1.07 o 
  -5  -8   6        1.28        1.66      0.89 o 
  -4  -8   6       78.28       72.12      3.79 o 
  -3  -8   6       59.36       64.43      7.59 o 
  -2  -8   6        1.64        0.58      0.73 o 
  -1  -8   6       67.37       80.53      3.81 o 
   0  -8   6        7.60        8.01      1.23 o 
   1  -8   6       20.80       16.91      1.74 o 
   2  -8   6       20.16       20.56      3.12 o 
   3  -8   6      332.11      320.95      8.13 o 
   4  -8   6       69.92       67.16      3.59 o 
   5  -8   6       12.92       10.88      1.57 o 
   6  -8   6       32.47       29.18      3.89 o 
   7  -8   6        4.82        5.31      1.20 o 
   8  -8   6       32.71       28.91      4.07 o 
  -7  -7   6        1.52        2.18      1.39 o 
  -6  -7   6        1.18        1.66      1.12 o 
  -5  -7   6        7.83        8.43      1.75 o 
  -4  -7   6       67.10       65.08      5.14 o 
  -3  -7   6      261.50      260.14     10.83 o 
  -2  -7   6       20.25       24.14      3.19 o 
  -1  -7   6       73.86       77.90      3.45 o 
   0  -7   6        0.02       -0.04      0.50 o 
   1  -7   6       42.80       35.09      3.77 o 
   2  -7   6        0.00       -0.47      0.70 o 
   3  -7   6      523.46      490.57     10.06 o 
   4  -7   6       10.74        8.84      1.93 o 
   5  -7   6       10.41        9.06      1.68 o 
   6  -7   6        4.73        2.68      0.76 o 
   7  -7   6       12.73       11.63      1.59 o 
   8  -7   6       12.70       11.27      2.99 o 
  -7  -6   6        1.82        2.15      1.31 o 
  -6  -6   6        0.07        1.90      0.61 o 
  -5  -6   6       16.31       13.43      2.22 o 
  -4  -6   6      582.81      585.92     16.79 o 
  -3  -6   6       97.33       93.10      6.05 o 
  -2  -6   6      257.17      256.68     10.30 o 
  -1  -6   6        2.02        2.39      0.63 o 
   0  -6   6       34.28       33.56      3.54 o 
   1  -6   6        3.33        4.30      1.32 o 
   2  -6   6        0.53        1.58      0.74 o 
   3  -6   6     1403.09     1334.42     19.41 o 
   4  -6   6      118.39      112.53      6.32 o 
   5  -6   6      167.45      162.50      7.89 o 
   6  -6   6        8.45       18.49      2.55 o 
   7  -6   6        0.75        1.20      0.63 o 
   8  -6   6        0.00        0.16      1.28 o 
  -8  -5   6       10.31       12.31      3.00 o 
  -7  -5   6        7.37        4.42      2.29 o 
  -6  -5   6        0.47        0.42      0.54 o 
  -5  -5   6       30.91       30.83      3.27 o 
  -4  -5   6        1.46        4.71      1.52 o 
  -3  -5   6       37.73       35.89      3.58 o 
  -2  -5   6        0.61        0.69      0.48 o 
  -1  -5   6       64.52       63.45      2.13 o 
   0  -5   6       18.00       15.86      2.36 o 
   1  -5   6       17.09       13.11      1.07 o 
   2  -5   6        4.84        6.16      0.81 o 
   3  -5   6       15.51       13.03      1.57 o 
   4  -5   6       42.51       39.02      2.63 o 
   5  -5   6        1.52        0.89      0.47 o 
   6  -5   6        3.41        2.89      0.84 o 
   7  -5   6        8.05        7.22      2.43 o 
   8  -5   6        2.66        3.09      1.83 o 
  -9  -4   6        0.42        0.97      1.25 o 
  -8  -4   6        2.46        1.81      1.16 o 
  -7  -4   6       27.84       27.54      1.61 o 
  -6  -4   6        5.87        4.77      0.99 o 
  -5  -4   6       35.60       34.29      3.85 o 
  -4  -4   6      376.23      358.96      6.73 o 
  -3  -4   6       69.03       70.17      2.67 o 
  -2  -4   6       27.66       28.09      1.17 o 
  -1  -4   6       76.71       78.42      5.05 o 
   0  -4   6     1020.56     1013.99     13.69 o 
   1  -4   6       27.10       30.31      1.54 o 
   2  -4   6       29.28       24.15      2.01 o 
   3  -4   6      130.78      128.01      6.98 o 
   4  -4   6       37.29       41.08      3.48 o 
   5  -4   6       19.38       18.76      1.50 o 
   6  -4   6       16.92       13.39      2.47 o 
   7  -4   6        7.67        9.76      2.74 o 
   8  -4   6        0.03        0.11      1.07 o 
  -9  -3   6        3.61        5.41      2.13 o 
  -8  -3   6        0.06        0.01      0.68 o 
  -7  -3   6        1.35        0.55      0.75 o 
  -6  -3   6        0.18       -0.18      0.36 o 
  -5  -3   6        2.69        2.32      0.51 o 
  -4  -3   6        1.16        1.21      0.47 o 
  -3  -3   6       51.36       57.44      2.26 o 
  -2  -3   6      141.68      169.43      5.33 o 
  -1  -3   6       38.06       45.90      3.75 o 
   0  -3   6       52.52       70.50      4.75 o 
   1  -3   6        0.71        0.93      0.49 o 
   2  -3   6        4.74        5.03      0.90 o 
   3  -3   6       43.50       43.31      2.60 o 
   4  -3   6        0.02       -0.07      0.36 o 
   5  -3   6        2.67        1.73      0.53 o 
   6  -3   6       70.14       67.74      8.40 o 
   7  -3   6        3.28        7.10      2.34 o 
   8  -3   6        2.13        2.26      1.47 o 
 -10  -2   6        1.01        0.20      0.58 o 
  -9  -2   6        6.14        8.09      1.94 o 
  -8  -2   6       50.83       45.84      2.28 o 
  -7  -2   6       12.92       11.62      1.10 o 
  -6  -2   6       20.34       19.15      1.42 o 
  -5  -2   6       14.47       14.50      1.47 o 
  -4  -2   6      118.12      114.86      3.11 o 
  -3  -2   6        9.00        9.61      0.84 o 
  -2  -2   6      156.90      140.72      6.59 o 
  -1  -2   6     1554.43     1777.95     33.64 o 
   0  -2   6       51.80       57.95      4.14 o 
   1  -2   6       50.63       57.95      4.15 o 
   2  -2   6        0.25       -0.10      0.56 o 
   3  -2   6        1.75        1.63      0.58 o 
   4  -2   6        6.62        7.10      0.93 o 
   5  -2   6        1.54        0.93      0.55 o 
   6  -2   6       58.02       60.74      5.93 o 
   7  -2   6        2.88        4.24      1.93 o 
 -10  -1   6        0.10        0.24      0.97 o 
  -9  -1   6        0.01        0.77      0.98 o 
  -8  -1   6       51.72       46.73      2.26 o 
  -7  -1   6       19.94       20.96      1.14 o 
  -6  -1   6       13.83       10.97      1.04 o 
  -5  -1   6       13.24       11.29      0.95 o 
  -4  -1   6        6.80       10.22      0.63 o 
  -3  -1   6       46.55       39.51      1.55 o 
  -2  -1   6        6.75        7.13      1.51 o 
  -1  -1   6        1.49        2.53      1.06 o 
   0  -1   6        1.60        1.99      0.81 o 
   1  -1   6       44.70       44.13      2.06 o 
   2  -1   6        4.23        5.54      0.78 o 
   3  -1   6       16.64       17.59      1.90 o 
   4  -1   6        0.08       -0.11      0.30 o 
   5  -1   6        4.28        4.96      1.82 o 
   6  -1   6        1.64       -0.67      1.33 o 
   7  -1   6        1.35        2.92      1.54 o 
 -10   0   6       12.03       10.20      1.57 o 
  -9   0   6       16.27       28.26      4.36 o 
  -8   0   6       24.02       22.12      1.54 o 
  -7   0   6        8.89        5.56      0.62 o 
  -6   0   6        6.38       11.32      1.06 o 
  -5   0   6        1.19        0.74      0.23 o 
  -4   0   6       77.88       83.72      2.12 o 
  -3   0   6       32.36       45.65      5.37 o 
  -2   0   6       49.78       43.73      2.31 o 
  -1   0   6      351.87      357.55     19.17 o 
   0   0   6       75.13       85.08      2.73 o 
   1   0   6       76.12       75.24      2.68 o 
   2   0   6        1.88        1.81      0.51 o 
   3   0   6        1.69        5.79      0.82 o 
   4   0   6        0.62        0.83      0.42 o 
   5   0   6        2.58        2.97      0.79 o 
   6   0   6        7.00        9.28      2.41 o 
 -11   1   6        0.03       -0.20      0.61 o 
 -10   1   6        5.91        7.94      1.74 o 
  -9   1   6        7.13        6.87      1.13 o 
  -8   1   6      121.46      117.18      5.36 o 
  -7   1   6        8.07        7.72      0.63 o 
  -6   1   6        4.81        5.23      0.59 o 
  -5   1   6        9.37       10.29      0.91 o 
  -4   1   6        0.57        0.14      0.40 o 
  -3   1   6       83.89       82.80      2.45 o 
  -2   1   6       93.87       93.71      4.42 o 
  -1   1   6      690.79      751.31     11.33 o 
   0   1   6       36.14       37.47      1.81 o 
   1   1   6        2.35        2.40      0.53 o 
   2   1   6        0.14       -0.02      0.26 o 
   3   1   6        7.27        5.91      1.07 o 
   4   1   6        8.32        8.42      1.27 o 
   5   1   6        3.11        3.44      1.47 o 
   6   1   6        0.92        2.15      1.37 o 
 -11   2   6        3.74        2.95      1.48 o 
 -10   2   6        8.28        8.26      1.10 o 
  -9   2   6        0.08       -0.31      0.31 o 
  -8   2   6       12.20       10.62      0.82 o 
  -7   2   6        2.10        1.96      0.32 o 
  -6   2   6       32.15       31.28      1.67 o 
  -5   2   6       79.19       87.59      3.21 o 
  -4   2   6       65.52       64.36      2.07 o 
  -3   2   6        0.27        0.96      0.38 o 
  -2   2   6       93.52       95.45      2.73 o 
  -1   2   6      214.78      221.17      4.49 o 
   0   2   6       50.22       49.68      1.76 o 
   1   2   6       20.37       21.14      1.37 o 
   2   2   6       84.77       82.99      2.98 o 
   3   2   6        8.84       10.20      1.41 o 
   4   2   6       24.10       25.95      2.24 o 
   5   2   6        0.41        0.37      0.76 o 
 -11   3   6        0.01       -1.34      1.34 o 
 -10   3   6        7.31        6.42      1.48 o 
  -9   3   6        1.11        2.62      0.56 o 
  -8   3   6        0.69        0.74      0.23 o 
  -7   3   6       47.42       44.66      1.37 o 
  -6   3   6      227.91      233.94      4.24 o 
  -5   3   6       39.85       38.64      1.72 o 
  -4   3   6       11.66       13.24      0.94 o 
  -3   3   6        1.83        1.43      0.32 o 
  -2   3   6        0.76        0.47      0.35 o 
  -1   3   6       61.56       57.92      1.88 o 
   0   3   6       14.02       11.89      1.28 o 
   1   3   6      137.85      154.85      5.27 o 
   2   3   6       56.40       54.24      3.63 o 
   3   3   6        5.40        4.61      1.03 o 
   4   3   6       11.51        8.92      2.23 o 
   5   3   6        0.01        0.49      1.09 o 
 -11   4   6        7.63        8.93      2.38 o 
 -10   4   6       12.39       11.66      1.59 o 
  -9   4   6       24.95       26.51      1.61 o 
  -8   4   6       43.28       41.00      1.78 o 
  -7   4   6       63.48       61.05      2.72 o 
  -6   4   6       13.35       14.92      2.36 o 
  -5   4   6       19.49       22.63      1.91 o 
  -4   4   6       66.20       64.35      3.17 o 
  -3   4   6       73.56       66.17      2.34 o 
  -2   4   6       59.77       57.06      4.20 o 
  -1   4   6       30.53       27.70      1.59 o 
   0   4   6       48.51       47.01      2.44 o 
   1   4   6       15.89       15.05      1.73 o 
   2   4   6        0.42        0.27      0.41 o 
   3   4   6        0.30        0.93      0.68 o 
   4   4   6        7.93        7.17      2.08 o 
 -11   5   6       15.56       17.09      3.17 o 
 -10   5   6        0.39        0.77      0.62 o 
  -9   5   6        2.28        2.26      1.14 o 
  -8   5   6       21.07       23.76      1.75 o 
  -7   5   6       19.90       16.15      0.91 o 
  -6   5   6        0.15        0.18      0.64 o 
  -5   5   6       81.27       79.02      5.70 o 
  -4   5   6        2.60        4.45      0.80 o 
  -3   5   6      111.71       98.60      6.78 o 
  -2   5   6        0.00       -0.88      2.52 o 
  -1   5   6        1.61        1.93      0.68 o 
   0   5   6       26.34       24.91      2.19 o 
   1   5   6        5.53        3.66      0.94 o 
   2   5   6        4.53        4.95      1.23 o 
   3   5   6        3.25        2.98      0.93 o 
 -11   6   6        1.32        2.93      1.41 o 
 -10   6   6        1.09        0.66      0.61 o 
  -9   6   6       21.09       20.17      2.17 o 
  -8   6   6       19.63       19.16      2.95 o 
  -7   6   6        6.60        7.32      0.78 o 
  -6   6   6       40.69       35.87      2.38 o 
  -5   6   6       93.26       84.13      2.76 o 
  -4   6   6       49.22       48.72      2.39 o 
  -3   6   6       20.86       36.12     16.29 o 
  -2   6   6       73.14       63.59      6.03 o 
  -1   6   6        1.90        0.84      0.92 o 
   0   6   6        2.83       10.02      2.42 o 
   1   6   6        0.06        0.23      0.64 o 
   2   6   6        4.72        3.83      1.09 o 
 -11   7   6        5.32       11.69      2.85 o 
 -10   7   6        2.91        3.12      1.93 o 
  -9   7   6       18.96       19.04      3.17 o 
  -8   7   6        0.77       -1.46      1.46 o 
  -7   7   6       41.29       43.39      4.68 o 
  -6   7   6        2.32        2.55      1.27 o 
  -5   7   6       19.72       21.66      3.32 o 
  -4   7   6        3.02        6.85      1.86 o 
  -3   7   6        3.95        7.19      2.02 o 
  -2   7   6       12.28       13.80      2.82 o 
  -1   7   6        1.12        1.04      1.26 o 
   0   7   6        9.82        5.70      1.98 o 
   1   7   6        1.23        1.04      1.23 o 
 -10   8   6        2.31        3.92      1.59 o 
  -9   8   6       27.45       34.14      4.42 o 
  -8   8   6       52.07       51.04      5.41 o 
  -7   8   6        6.64       11.23      2.62 o 
  -6   8   6        0.69        0.32      1.14 o 
  -5   8   6        0.59        0.52      0.87 o 
  -4   8   6        0.92        0.66      1.14 o 
  -3   8   6        0.02       -0.67      0.78 o 
  -2   8   6      126.58      123.51      8.75 o 
  -1   8   6       52.39       38.90      4.98 o 
   0   8   6        3.27        0.18      0.93 o 
 -10   9   6        5.16        4.92      1.72 o 
  -9   9   6       55.72       53.48      5.74 o 
  -8   9   6       18.01       17.55      3.34 o 
  -7   9   6       10.74       11.52      2.80 o 
  -6   9   6        0.74       -0.56      1.06 o 
  -5   9   6        3.80        1.35      1.19 o 
  -4   9   6        0.01        0.53      1.29 o 
  -3   9   6        0.21        2.83      1.50 o 
  -2   9   6       44.40       44.27      5.49 o 
  -1   9   6        0.42        1.48      1.10 o 
  -8  10   6       31.05       31.97      4.68 o 
  -7  10   6        1.85       -1.34      1.34 o 
  -6  10   6        0.39        0.27      0.97 o 
  -5  10   6        7.08        7.70      2.33 o 
  -4  10   6        1.85        4.07      1.70 o 
  -3  10   6        0.05        0.59      1.10 o 
   3 -13   7        1.75        0.84      0.83 o 
  -1 -12   7        3.61        3.31      1.52 o 
   0 -12   7        6.62        6.37      2.11 o 
   1 -12   7        1.02        1.02      0.88 o 
   2 -12   7        2.41        1.82      0.98 o 
   3 -12   7        1.28        2.32      0.99 o 
   4 -12   7        3.10        2.66      2.06 o 
   5 -12   7        1.13        2.24      1.51 o 
  -2 -11   7        1.43        1.49      1.25 o 
  -1 -11   7       12.85       13.45      2.06 o 
   0 -11   7        7.43        5.87      2.78 o 
   1 -11   7        0.18        1.04      0.76 o 
   2 -11   7        1.00        0.31      0.82 o 
   3 -11   7       16.26       16.57      2.19 o 
   4 -11   7        0.10        0.80      1.42 o 
   5 -11   7        2.56        3.51      0.97 o 
   6 -11   7       21.32       23.05      2.02 o 
  -4 -10   7        0.00       -0.70      0.79 o 
  -3 -10   7        2.44        1.92      0.82 o 
  -2 -10   7        0.72        1.60      0.69 o 
  -1 -10   7       54.57       57.91     10.78 o 
   0 -10   7       50.38       42.81      4.92 o 
   1 -10   7       23.76       19.77      3.34 o 
   2 -10   7       13.55       13.87      2.85 o 
   3 -10   7        1.13        1.22      1.14 o 
   4 -10   7        8.04        8.44      2.25 o 
   5 -10   7        4.17        5.30      1.51 o 
   6 -10   7        2.12        4.27      1.13 o 
   7 -10   7        4.97        7.17      1.40 o 
  -5  -9   7       12.59       14.32      2.41 o 
  -4  -9   7        1.07       -0.08      0.53 o 
  -3  -9   7        0.29        0.09      0.53 o 
  -2  -9   7        9.62        8.57      2.11 o 
  -1  -9   7       11.53       11.03      2.49 o 
   0  -9   7       76.24       78.53      6.41 o 
   1  -9   7       40.23       46.86      4.90 o 
   2  -9   7        0.86        1.02      1.08 o 
   3  -9   7       10.20       10.50      2.40 o 
   4  -9   7        0.51        0.88      0.59 o 
   5  -9   7        5.30        5.77      1.21 o 
   6  -9   7        0.21        1.86      0.85 o 
   7  -9   7       35.64       37.15      3.87 o 
  -6  -8   7        0.29       -0.07      0.81 o 
  -5  -8   7        0.05        0.10      0.64 o 
  -4  -8   7        3.83        3.11      0.85 o 
  -3  -8   7        4.09        4.31      1.63 o 
  -2  -8   7       41.14       42.57      2.75 o 
  -1  -8   7       85.76       80.68      3.75 o 
   0  -8   7      253.68      223.16     10.62 o 
   1  -8   7       44.18       45.63      4.66 o 
   2  -8   7        4.85        3.05      1.32 o 
   3  -8   7       89.02       87.45      4.07 o 
   4  -8   7        0.73        0.74      1.14 o 
   5  -8   7        0.07        0.24      0.82 o 
   6  -8   7       15.59       17.43      2.01 o 
   7  -8   7       47.43       49.11      3.71 o 
  -7  -7   7        4.20        5.58      2.18 o 
  -6  -7   7        0.74        1.33      0.76 o 
  -5  -7   7        1.55        1.91      1.08 o 
  -4  -7   7        1.60        1.57      1.01 o 
  -3  -7   7      260.28      249.82     11.00 o 
  -2  -7   7        0.09        0.37      0.75 o 
  -1  -7   7       30.75       30.36      2.01 o 
   0  -7   7        1.47        0.95      0.93 o 
   1  -7   7        0.00        0.37      0.80 o 
   2  -7   7      137.15      131.97      4.62 o 
   3  -7   7       99.53       95.48      4.84 o 
   4  -7   7      101.54      104.16      4.47 o 
   5  -7   7       15.34       16.76      1.88 o 
   6  -7   7        4.34        4.09      2.59 o 
   7  -7   7        7.50       10.83      1.60 o 
   8  -7   7       10.09       12.41      3.34 o 
  -7  -6   7        7.51       10.09      2.64 o 
  -6  -6   7        3.48        2.08      0.98 o 
  -5  -6   7       36.11       34.43      3.77 o 
  -4  -6   7      201.95      189.57      9.15 o 
  -3  -6   7       84.52       81.14      5.88 o 
  -2  -6   7      190.50      185.84      4.80 o 
  -1  -6   7        2.71        5.45      1.60 o 
   0  -6   7        3.06        6.69      1.75 o 
   1  -6   7       25.76       23.37      1.73 o 
   2  -6   7      440.52      425.33      8.77 o 
   3  -6   7      389.19      375.09      8.61 o 
   4  -6   7      187.54      176.17      5.86 o 
   5  -6   7       82.23       83.58      5.83 o 
   6  -6   7        0.02       -0.25      0.52 o 
   7  -6   7        0.07        0.39      1.26 o 
   8  -6   7        8.84       12.15      3.17 o 
  -8  -5   7       20.53       23.68      4.06 o 
  -7  -5   7        1.14        0.79      1.02 o 
  -6  -5   7        5.34        5.36      1.46 o 
  -5  -5   7       44.37       43.57      4.13 o 
  -4  -5   7        0.74        0.85      0.99 o 
  -3  -5   7       60.52       60.25      4.90 o 
  -2  -5   7       90.03       89.32      4.27 o 
  -1  -5   7      187.04      185.43      8.64 o 
   0  -5   7        6.04        6.44      1.69 o 
   1  -5   7        4.12        3.06      0.88 o 
   2  -5   7       55.98       59.84      2.90 o 
   3  -5   7      327.01      311.43     11.69 o 
   4  -5   7        2.67        4.91      1.48 o 
   5  -5   7        5.12        7.66      1.74 o 
   6  -5   7        0.16        0.18      0.94 o 
   7  -5   7        2.98        4.72      2.11 o 
  -9  -4   7        0.89        1.27      1.18 o 
  -8  -4   7        1.36        3.07      1.60 o 
  -7  -4   7       12.08       15.56      3.22 o 
  -6  -4   7        1.45        2.56      1.01 o 
  -5  -4   7       13.74       16.54      2.54 o 
  -4  -4   7      840.31      848.27     14.17 o 
  -3  -4   7       91.76       90.46      1.97 o 
  -2  -4   7        0.51        0.46      0.66 o 
  -1  -4   7        0.14       -0.23      1.10 o 
   0  -4   7      231.19      245.74      4.98 o 
   1  -4   7        5.70        3.00      1.19 o 
   2  -4   7       12.18       11.46      2.09 o 
   3  -4   7      832.37      811.07     20.62 o 
   4  -4   7      110.28      108.14      6.43 o 
   5  -4   7        0.55        0.13      0.63 o 
   6  -4   7       12.96       10.90      1.55 o 
   7  -4   7        4.97        4.73      1.96 o 
  -9  -3   7        5.47        7.06      2.29 o 
  -8  -3   7        5.60        6.72      2.14 o 
  -7  -3   7        2.93        1.99      0.72 o 
  -6  -3   7        0.05       -0.48      0.64 o 
  -5  -3   7        3.01        3.32      0.73 o 
  -4  -3   7      107.50      108.77      4.49 o 
  -3  -3   7       28.69       30.08      1.69 o 
  -2  -3   7        0.04       -0.23      0.41 o 
  -1  -3   7       10.76        6.96      1.63 o 
   0  -3   7       39.25       38.21      4.48 o 
   1  -3   7       14.76       12.96      1.53 o 
   2  -3   7       18.54       17.55      1.77 o 
   3  -3   7        2.66        2.79      1.62 o 
   4  -3   7        2.59        1.83      0.71 o 
   5  -3   7        3.28        3.55      1.00 o 
   6  -3   7        0.99       -0.45      1.08 o 
   7  -3   7        1.60        1.99      1.44 o 
 -10  -2   7        0.31        0.30      0.94 o 
  -9  -2   7        0.72       -0.79      1.00 o 
  -8  -2   7       27.03       22.13      3.53 o 
  -7  -2   7       14.41       16.31      1.40 o 
  -6  -2   7        2.71        1.64      0.45 o 
  -5  -2   7       86.54       93.34      4.01 o 
  -4  -2   7      394.46      372.35      4.67 o 
  -3  -2   7       72.02       74.21      3.70 o 
  -2  -2   7        2.79        3.13      1.16 o 
  -1  -2   7      196.08      217.38      8.98 o 
   0  -2   7       77.81       69.74      3.45 o 
   1  -2   7       59.21       54.63      3.04 o 
   2  -2   7        0.63        0.62      0.54 o 
   3  -2   7        9.14       10.04      1.44 o 
   4  -2   7        0.07       -0.06      0.53 o 
   5  -2   7        4.43        4.52      1.06 o 
   6  -2   7       15.33       15.71      3.19 o 
   7  -2   7        0.01       -1.08      1.32 o 
 -10  -1   7        0.37        2.32      1.62 o 
  -9  -1   7        6.05        4.49      1.73 o 
  -8  -1   7        5.32        4.43      1.04 o 
  -7  -1   7       37.42       33.44      1.64 o 
  -6  -1   7       16.18       14.70      0.96 o 
  -5  -1   7        0.28        0.29      0.22 o 
  -4  -1   7       18.60       21.23      1.23 o 
  -3  -1   7        1.38        1.75      0.71 o 
  -2  -1   7       21.68       19.98      1.53 o 
  -1  -1   7        6.69        7.32      1.62 o 
   0  -1   7       88.77       90.92      4.02 o 
   1  -1   7      112.93      116.50      4.45 o 
   2  -1   7        0.13       -0.19      0.49 o 
   3  -1   7        1.97        1.53      0.65 o 
   4  -1   7        5.03        3.37      0.89 o 
   5  -1   7        0.00       -0.32      0.57 o 
   6  -1   7       11.66       11.00      2.69 o 
 -10   0   7        0.28        0.08      0.39 o 
  -9   0   7       16.38       14.07      1.60 o 
  -8   0   7      144.29      145.00      4.31 o 
  -7   0   7       35.99       39.68      2.16 o 
  -6   0   7        9.33        8.84      0.66 o 
  -5   0   7        5.15        4.41      0.46 o 
  -4   0   7       23.31       20.97      0.96 o 
  -3   0   7       12.01       10.57      1.04 o 
  -2   0   7       81.23       86.31      5.71 o 
  -1   0   7      936.67      962.75     14.30 o 
   0   0   7      143.13      145.64      4.64 o 
   1   0   7       35.56       35.88      2.61 o 
   2   0   7       36.57       36.80      2.56 o 
   3   0   7        8.86        7.81      1.26 o 
   4   0   7        0.86        0.93      0.69 o 
   5   0   7        0.05        0.88      1.11 o 
   6   0   7       25.35       27.20      4.24 o 
 -11   1   7        3.73        3.58      1.79 o 
 -10   1   7        0.00       -0.28      0.58 o 
  -9   1   7        0.00       -0.13      0.29 o 
  -8   1   7       18.61       15.41      1.13 o 
  -7   1   7       17.78       15.84      1.10 o 
  -6   1   7        5.31        5.90      0.68 o 
  -5   1   7       31.52       27.65      2.14 o 
  -4   1   7      204.82      196.07      5.95 o 
  -3   1   7       10.74        9.78      1.04 o 
  -2   1   7       10.04       12.34      1.24 o 
  -1   1   7        2.03        2.40      0.64 o 
   0   1   7       16.80       19.09      1.70 o 
   1   1   7       10.08       10.35      1.31 o 
   2   1   7        0.60        0.48      0.60 o 
   3   1   7       48.06       48.54      3.13 o 
   4   1   7        0.01       -0.65      0.65 o 
   5   1   7        3.54        3.26      1.51 o 
 -11   2   7        1.60        1.44      1.24 o 
 -10   2   7        3.00        3.66      1.06 o 
  -9   2   7        0.44        0.06      0.30 o 
  -8   2   7       61.61       55.73      2.18 o 
  -7   2   7      132.23      133.90      3.83 o 
  -6   2   7      206.69      202.40      9.02 o 
  -5   2   7       14.03       15.11      1.43 o 
  -4   2   7       40.10       33.01      2.06 o 
  -3   2   7      159.01      150.24      6.90 o 
  -2   2   7        1.97        2.69      0.50 o 
  -1   2   7      127.99      124.99      4.04 o 
   0   2   7       27.18       24.62      1.46 o 
   1   2   7        9.25        9.21      0.97 o 
   2   2   7       42.55       43.42      2.88 o 
   3   2   7       45.10       48.77      4.34 o 
   4   2   7       26.05       28.13      3.84 o 
   5   2   7        0.18       -1.24      1.24 o 
 -11   3   7        0.00        0.40      0.66 o 
 -10   3   7        3.18        3.62      1.32 o 
  -9   3   7       28.54       30.77      2.06 o 
  -8   3   7      110.13      111.20      3.75 o 
  -7   3   7       16.00       16.58      1.35 o 
  -6   3   7      161.28      167.73     14.33 o 
  -5   3   7      206.96      211.65      5.08 o 
  -4   3   7        0.01        0.05      0.19 o 
  -3   3   7        2.11        1.75      0.83 o 
  -2   3   7        1.31        1.72      0.30 o 
  -1   3   7       25.72       26.28      1.33 o 
   0   3   7        5.11        5.73      0.64 o 
   1   3   7       47.44       41.51      2.07 o 
   2   3   7       28.35       31.14      2.51 o 
   3   3   7        0.40        0.65      0.71 o 
   4   3   7        0.48        0.64      1.03 o 
 -11   4   7        0.10       -0.30      0.85 o 
 -10   4   7        0.33        1.10      0.64 o 
  -9   4   7       19.38       18.69      1.99 o 
  -8   4   7       69.63       68.89      3.73 o 
  -7   4   7       23.83       24.45      3.28 o 
  -6   4   7       21.84       23.39      3.21 o 
  -5   4   7      100.49       97.80      4.23 o 
  -4   4   7        9.03        8.62      1.22 o 
  -3   4   7       18.52       17.35      2.82 o 
  -2   4   7       19.29       25.23      3.43 o 
  -1   4   7        0.70        0.65      0.73 o 
   0   4   7        8.24        6.67      1.11 o 
   1   4   7       11.75       13.98      1.92 o 
   2   4   7       70.44       63.75      3.76 o 
   3   4   7        0.19        0.36      0.50 o 
 -11   5   7        0.17        0.54      0.91 o 
 -10   5   7        3.29        5.42      1.23 o 
  -9   5   7        5.76        5.98      1.90 o 
  -8   5   7        0.13       -1.22      1.22 o 
  -7   5   7        6.01        4.66      1.48 o 
  -6   5   7       11.97       11.01      2.33 o 
  -5   5   7       20.68       19.76      3.11 o 
  -4   5   7       15.82        7.92      2.08 o 
  -3   5   7       75.77       65.63      9.85 o 
  -2   5   7        0.33        0.31      0.43 o 
  -1   5   7        2.20        1.22      0.53 o 
   0   5   7        0.32       -0.47      0.84 o 
   1   5   7        0.17        0.41      0.63 o 
   2   5   7        0.12        0.46      0.50 o 
 -11   6   7        4.28        4.96      2.00 o 
 -10   6   7        3.38        3.51      1.66 o 
  -9   6   7        0.01       -0.08      0.96 o 
  -8   6   7        2.01        3.08      1.36 o 
  -7   6   7        0.09        1.00      0.92 o 
  -6   6   7       16.17       17.11      3.00 o 
  -5   6   7       14.11       15.19      2.96 o 
  -4   6   7       17.22       17.96      3.07 o 
  -3   6   7        0.47        1.32      1.25 o 
  -2   6   7       21.82       18.57      3.20 o 
  -1   6   7        0.32       -1.48      1.48 o 
   0   6   7        0.10       -0.93      1.42 o 
   1   6   7        0.60        0.24      0.99 o 
 -10   7   7        4.95        5.87      1.86 o 
  -9   7   7        1.07        0.64      1.06 o 
  -8   7   7        0.05       -1.08      1.32 o 
  -7   7   7        0.78       10.79      2.60 o 
  -6   7   7        0.30       -0.34      1.02 o 
  -5   7   7       54.40       52.88      5.56 o 
  -4   7   7        0.12       -0.47      1.10 o 
  -3   7   7       13.30       20.88      3.55 o 
  -2   7   7        0.02       -0.45      1.11 o 
  -1   7   7        3.81        2.11      1.49 o 
   0   7   7        0.01        6.17      2.16 o 
 -10   8   7        0.85        0.75      1.05 o 
  -9   8   7       17.49       16.07      3.30 o 
  -8   8   7        7.86        8.47      2.34 o 
  -7   8   7        0.82       -0.67      1.32 o 
  -6   8   7        1.64       -0.70      1.43 o 
  -5   8   7        2.03        5.13      1.95 o 
  -4   8   7        1.82        2.88      1.50 o 
  -3   8   7        7.16       11.32      2.88 o 
  -2   8   7       55.81       58.16      6.38 o 
  -1   8   7        0.47        2.54      1.34 o 
  -9   9   7       12.04       14.97      3.25 o 
  -8   9   7        8.88        7.50      2.21 o 
  -7   9   7        1.87       -1.19      1.19 o 
  -6   9   7        1.39        2.73      1.38 o 
  -5   9   7        9.54        6.33      2.20 o 
  -4   9   7        2.75        3.50      1.60 o 
  -3   9   7        1.10        5.76      2.20 o 
  -6  10   7        0.43       -0.51      1.22 o 
   0 -12   8        0.00       -0.42      0.67 o 
   1 -12   8        0.72        0.57      0.60 o 
   2 -12   8        1.66        3.10      1.22 o 
   3 -12   8       10.11       14.54      2.42 o 
   4 -12   8        5.74        8.99      2.51 o 
  -2 -11   8        0.27       -0.01      1.36 o 
  -1 -11   8        0.03       -0.03      0.72 o 
   0 -11   8       10.65       11.97      2.76 o 
   1 -11   8       13.61       13.99      3.09 o 
   2 -11   8       18.08       20.24      3.58 o 
   3 -11   8        3.05        3.91      1.68 o 
   4 -11   8        0.25        0.60      0.91 o 
   5 -11   8        0.93        2.22      1.29 o 
   6 -11   8        5.86        8.38      1.61 o 
  -4 -10   8       10.66       11.77      1.85 o 
  -3 -10   8        4.10        3.82      1.16 o 
  -2 -10   8        2.80        1.35      0.75 o 
  -1 -10   8        1.48        0.62      1.93 o 
   0 -10   8        1.85        0.38      0.90 o 
   1 -10   8       24.49       23.70      3.75 o 
   2 -10   8        1.23        1.49      1.22 o 
   3 -10   8        2.09        2.46      1.13 o 
   4 -10   8        0.20       -0.27      0.73 o 
   5 -10   8        0.02        0.35      0.80 o 
   6 -10   8        3.18        5.97      1.31 o 
  -5  -9   8        1.54        2.48      0.82 o 
  -4  -9   8        0.23       -0.90      0.90 o 
  -3  -9   8        1.89        1.23      0.79 o 
  -2  -9   8       23.28       18.93      3.26 o 
  -1  -9   8       75.68       75.24      6.49 o 
   0  -9   8        0.64        1.25      0.90 o 
   1  -9   8       79.74       80.33      6.66 o 
   2  -9   8        0.14        0.61      0.79 o 
   3  -9   8       13.19       14.89      2.84 o 
   4  -9   8        2.05        1.60      1.23 o 
   5  -9   8        2.39        3.44      0.97 o 
   6  -9   8       29.10       33.65      2.91 o 
   7  -9   8        0.61        0.93      0.67 o 
  -6  -8   8       14.98       15.33      1.82 o 
  -5  -8   8        0.20       -0.70      0.80 o 
  -4  -8   8        0.42       -0.95      0.95 o 
  -3  -8   8        9.30        8.05      2.11 o 
  -2  -8   8        6.90        5.88      1.90 o 
  -1  -8   8        7.20        3.38      1.40 o 
   0  -8   8        0.19        0.79      1.15 o 
   1  -8   8      102.74       79.68      6.36 o 
   2  -8   8       98.52       87.68      6.65 o 
   3  -8   8        2.17        1.34      0.62 o 
   4  -8   8        3.66       10.21      1.51 o 
   5  -8   8        0.94        0.99      0.74 o 
   6  -8   8        0.56        0.55      1.40 o 
   7  -8   8        1.62        1.10      1.29 o 
  -7  -7   8        3.59        4.33      2.01 o 
  -6  -7   8       25.35       25.63      3.44 o 
  -5  -7   8        7.07        4.94      1.58 o 
  -4  -7   8        1.86        1.14      0.80 o 
  -3  -7   8       27.08       25.13      3.57 o 
  -2  -7   8       19.09       19.05      1.48 o 
  -1  -7   8        6.53        4.35      1.49 o 
   0  -7   8       29.38       21.70      3.20 o 
   1  -7   8       40.21       39.10      4.32 o 
   2  -7   8        0.09        0.10      0.50 o 
   3  -7   8        2.38        2.58      0.77 o 
   4  -7   8        0.60        0.61      0.77 o 
   5  -7   8        3.58        3.41      1.04 o 
   6  -7   8        1.46        0.47      0.62 o 
   7  -7   8        7.42       10.58      3.27 o 
  -7  -6   8        3.88        5.21      1.19 o 
  -6  -6   8        7.16        5.96      1.78 o 
  -5  -6   8       10.52        5.93      1.67 o 
  -4  -6   8        0.67        0.29      0.89 o 
  -3  -6   8       36.66       41.17      1.94 o 
  -2  -6   8        0.67       -0.32      0.86 o 
  -1  -6   8        0.04        1.03      1.03 o 
   0  -6   8       69.16       50.86      4.77 o 
   1  -6   8      140.09      138.32      4.30 o 
   2  -6   8       60.47       56.60      5.39 o 
   3  -6   8       18.36       17.88      2.08 o 
   4  -6   8       11.92       11.82      2.40 o 
   5  -6   8        2.52        4.47      1.53 o 
   6  -6   8        0.23       -0.48      0.68 o 
   7  -6   8       10.82       17.02      3.77 o 
  -8  -5   8        3.23        5.90      2.07 o 
  -7  -5   8        2.07        1.43      0.68 o 
  -6  -5   8        2.13        1.37      0.92 o 
  -5  -5   8        2.42        2.83      1.27 o 
  -4  -5   8       74.93       71.81      5.63 o 
  -3  -5   8       75.85       66.51      5.38 o 
  -2  -5   8       18.02       16.18      2.68 o 
  -1  -5   8       63.38       62.75      5.19 o 
   0  -5   8        0.07        0.49      0.82 o 
   1  -5   8        1.38        1.28      0.74 o 
   2  -5   8      111.52      102.15      3.99 o 
   3  -5   8       26.67       25.34      3.34 o 
   4  -5   8       55.47       53.45      4.91 o 
   5  -5   8       24.60       28.66      3.58 o 
   6  -5   8        0.04       -0.25      0.42 o 
   7  -5   8        0.02        0.29      1.02 o 
  -9  -4   8        2.55        5.04      2.08 o 
  -8  -4   8        2.85        2.18      1.50 o 
  -7  -4   8        0.08        0.91      0.79 o 
  -6  -4   8       30.18       31.06      3.60 o 
  -5  -4   8      302.08      292.95     11.79 o 
  -4  -4   8      300.79      287.87      7.43 o 
  -3  -4   8      255.06      252.55     10.69 o 
  -2  -4   8       84.90       92.67      6.19 o 
  -1  -4   8        0.97        0.88      0.93 o 
   0  -4   8        0.05        3.98      1.79 o 
   1  -4   8       14.92       15.42      2.50 o 
   2  -4   8      610.20      585.01     17.64 o 
   3  -4   8      180.87      186.52      9.19 o 
   4  -4   8      108.98      125.01      5.68 o 
   5  -4   8       42.12       43.70      3.30 o 
   6  -4   8        0.96        1.24      1.32 o 
  -9  -3   8        0.00       -0.34      0.75 o 
  -8  -3   8        3.32        4.27      1.06 o 
  -7  -3   8        0.13        0.09      0.55 o 
  -6  -3   8        0.00       -0.56      0.56 o 
  -5  -3   8      127.13      114.20      3.15 o 
  -4  -3   8        1.62       -0.58      1.06 o 
  -3  -3   8       65.11       57.06      4.84 o 
  -2  -3   8       18.18       15.62      2.54 o 
  -1  -3   8       22.70       19.53      2.82 o 
   0  -3   8       68.82       64.35      5.12 o 
   1  -3   8       10.36        9.44      2.02 o 
   2  -3   8        7.66        6.37      1.70 o 
   3  -3   8       57.56       54.88      3.55 o 
   4  -3   8        4.86        4.53      1.39 o 
   5  -3   8        2.04        0.87      1.20 o 
   6  -3   8        0.23       -0.76      1.31 o 
  -9  -2   8        1.31        1.66      1.23 o 
  -8  -2   8       50.61       42.41      3.07 o 
  -7  -2   8        6.65        4.92      1.08 o 
  -6  -2   8        0.18        0.29      0.66 o 
  -5  -2   8      220.20      209.90      7.15 o 
  -4  -2   8      752.62      753.46     12.14 o 
  -3  -2   8       62.46       63.91      5.05 o 
  -2  -2   8      113.06      119.48      6.92 o 
  -1  -2   8       91.98       84.43      5.81 o 
   0  -2   8        5.29        5.88      1.62 o 
   1  -2   8        0.02        0.54      0.64 o 
   2  -2   8      178.83      184.19      6.93 o 
   3  -2   8      458.66      483.40     11.30 o 
   4  -2   8       30.52       29.27      2.63 o 
   5  -2   8        6.07        6.78      1.38 o 
   6  -2   8        1.50        2.60      1.47 o 
 -10  -1   8       10.67       11.17      2.78 o 
  -9  -1   8        0.29        0.40      0.39 o 
  -8  -1   8        5.75        6.59      1.10 o 
  -7  -1   8       52.85       51.79      2.42 o 
  -6  -1   8       34.70       36.20      1.58 o 
  -5  -1   8       22.61       21.18      1.98 o 
  -4  -1   8      100.94      101.09      3.10 o 
  -3  -1   8       16.74       17.74      2.67 o 
  -2  -1   8        0.38        0.81      0.34 o 
  -1  -1   8        4.39        5.35      1.42 o 
   0  -1   8      100.22      104.79      4.23 o 
   1  -1   8       23.59       25.21      2.15 o 
   2  -1   8        3.21        2.42      1.12 o 
   3  -1   8        1.97        0.94      0.68 o 
   4  -1   8        4.11        2.06      1.21 o 
   5  -1   8        7.60        4.72      1.92 o 
 -10   0   8        0.70        0.06      0.53 o 
  -9   0   8        0.04       -0.04      0.43 o 
  -8   0   8        0.06        2.27      0.57 o 
  -7   0   8        8.31        7.07      0.88 o 
  -6   0   8        0.10        0.07      0.20 o 
  -5   0   8        5.08        4.90      0.86 o 
  -4   0   8       50.69       51.76      7.11 o 
  -3   0   8       10.75        9.95      0.65 o 
  -2   0   8      288.19      291.49     14.93 o 
  -1   0   8       79.06       84.50      3.41 o 
   0   0   8        1.92        4.52      0.91 o 
   1   0   8       38.40       37.49      3.33 o 
   2   0   8        1.46        0.21      0.67 o 
   3   0   8        3.49        0.94      0.64 o 
   4   0   8       11.54       12.11      1.73 o 
   5   0   8       50.30       59.75      6.01 o 
 -10   1   8        1.54        0.20      0.80 o 
  -9   1   8       16.69       14.46      2.01 o 
  -8   1   8        8.10        7.18      0.96 o 
  -7   1   8       36.51       37.99      2.01 o 
  -6   1   8        0.35        0.73      0.52 o 
  -5   1   8      245.26      239.35     10.39 o 
  -4   1   8      444.97      424.19     12.29 o 
  -3   1   8       40.53       38.16      1.63 o 
  -2   1   8        6.88        7.91      0.90 o 
  -1   1   8       12.74       13.77      1.37 o 
   0   1   8        3.55        2.37      0.73 o 
   1   1   8        0.05       -0.13      0.33 o 
   2   1   8       17.60       21.53      2.10 o 
   3   1   8       36.31       42.72      3.12 o 
   4   1   8        5.10        4.88      1.76 o 
 -11   2   8        0.08        0.40      0.62 o 
 -10   2   8        3.46        2.23      0.65 o 
  -9   2   8        6.41        4.84      1.04 o 
  -8   2   8       30.81       28.48      1.87 o 
  -7   2   8      157.99      164.26      5.54 o 
  -6   2   8       75.05       70.78      5.56 o 
  -5   2   8        0.27       -1.17      1.33 o 
  -4   2   8       69.27       39.86      9.85 o 
  -3   2   8        5.72       10.26      2.14 o 
  -2   2   8       61.86       63.87      2.59 o 
  -1   2   8      149.58      155.41      5.46 o 
   0   2   8       24.21       21.77      1.46 o 
   1   2   8       16.94       15.90      1.75 o 
   2   2   8        6.14        4.65      1.36 o 
   3   2   8        2.36        2.73      0.88 o 
   4   2   8       16.19       16.88      3.06 o 
 -11   3   8        0.00       -0.18      0.70 o 
 -10   3   8        0.07        0.07      0.39 o 
  -9   3   8        7.92        7.90      1.07 o 
  -8   3   8        8.64       11.18      1.48 o 
  -7   3   8        0.84        0.60      0.49 o 
  -6   3   8       52.11       50.96      2.62 o 
  -5   3   8        8.76        8.61      0.81 o 
  -4   3   8       42.34       48.22      2.36 o 
  -3   3   8        1.94        1.64      0.59 o 
  -2   3   8       61.28       57.09      2.71 o 
  -1   3   8       41.65       40.91      1.86 o 
   0   3   8        0.81       -0.67      0.96 o 
   1   3   8        5.72        5.41      1.15 o 
   2   3   8       11.25        8.36      1.36 o 
   3   3   8        0.34        0.78      1.13 o 
 -11   4   8        2.14        2.96      1.58 o 
 -10   4   8        6.88        8.58      1.84 o 
  -9   4   8        4.89        5.33      1.13 o 
  -8   4   8        8.69        9.21      2.20 o 
  -7   4   8        1.50        0.57      0.90 o 
  -6   4   8        0.09       -0.47      1.08 o 
  -5   4   8       72.35       61.12      5.62 o 
  -4   4   8       44.71       40.44      4.52 o 
  -3   4   8       22.21       26.69      3.70 o 
  -2   4   8       51.57       48.31      5.13 o 
  -1   4   8       73.37       73.52      3.13 o 
   0   4   8        3.62        3.64      0.92 o 
   1   4   8       10.59        9.78      1.52 o 
   2   4   8       10.90       10.82      1.63 o 
 -10   5   8        0.05       -0.18      0.72 o 
  -9   5   8        7.79        6.51      1.96 o 
  -8   5   8       12.13        9.61      2.40 o 
  -7   5   8        0.97        1.51      1.14 o 
  -6   5   8        7.46        9.09      2.37 o 
  -5   5   8        4.83        1.30      1.12 o 
  -4   5   8       11.87        8.18      2.25 o 
  -3   5   8       11.73        8.31      2.23 o 
  -2   5   8        1.81       -0.30      1.05 o 
  -1   5   8        0.84        0.32      0.47 o 
   0   5   8        0.00        0.35      0.72 o 
   1   5   8        0.16       -0.70      0.70 o 
 -10   6   8        0.26        0.39      0.75 o 
  -9   6   8        4.41       34.35      4.43 o 
  -8   6   8        0.00       -0.57      1.05 o 
  -7   6   8        0.00       -1.11      1.21 o 
  -6   6   8       17.74       16.41      3.17 o 
  -5   6   8       43.76       40.13      4.82 o 
  -4   6   8        3.22        7.04      2.14 o 
  -3   6   8        0.44        1.61      1.16 o 
  -2   6   8        2.71        0.51      1.08 o 
  -1   6   8        0.76        0.24      0.82 o 
   0   6   8        0.16       -0.55      1.06 o 
 -10   7   8        0.27       -0.39      0.89 o 
  -9   7   8        1.83        0.82      1.05 o 
  -8   7   8        0.04       -0.61      1.04 o 
  -7   7   8        2.62        3.26      1.53 o 
  -6   7   8        6.19        4.45      1.83 o 
  -5   7   8       19.28       16.76      3.44 o 
  -4   7   8        5.31        7.95      2.51 o 
  -3   7   8        0.00       -1.35      1.35 o 
  -2   7   8        0.00       -1.65      1.73 o 
  -1   7   8        5.68        6.59      2.36 o 
  -9   8   8        1.79        2.50      1.55 o 
  -8   8   8        1.87        5.03      2.07 o 
  -7   8   8        1.91        1.82      1.33 o 
  -6   8   8        3.24        2.40      1.65 o 
  -5   8   8       25.73       33.75      4.87 o 
  -4   8   8        0.53       11.15      2.87 o 
  -3   8   8        2.49        6.74      2.40 o 
  -2   8   8        0.02        1.28      1.67 o 
  -7   9   8        2.18        5.87      2.34 o 
  -6   9   8        0.05       -1.44      1.44 o 
  -5   9   8        1.97        4.27      1.97 o 
   1 -12   9        1.88        2.31      1.46 o 
   2 -12   9        1.99       -0.03      0.85 o 
   3 -12   9       29.62       35.56      5.02 o 
  -2 -11   9        0.20        0.83      0.86 o 
  -1 -11   9        0.40        0.21      0.74 o 
   0 -11   9       11.17       10.67      2.72 o 
   1 -11   9        0.20       -0.26      0.79 o 
   2 -11   9        8.26        7.72      2.30 o 
   3 -11   9        0.82        1.37      1.56 o 
   4 -11   9        3.48        5.81      2.15 o 
  -3 -10   9        4.07        2.19      1.35 o 
  -2 -10   9        0.02        0.08      0.86 o 
  -1 -10   9       21.02       17.77      3.40 o 
   0 -10   9       23.02       21.23      3.67 o 
   1 -10   9       27.69       27.32      4.09 o 
   2 -10   9        1.55        2.69      1.39 o 
   3 -10   9       28.82       33.91      4.59 o 
   4 -10   9        8.92       10.06      2.55 o 
   5 -10   9        4.94        5.53      1.29 o 
  -4  -9   9        0.20        1.03      0.99 o 
  -3  -9   9        1.59        2.22      1.18 o 
  -2  -9   9        5.32        5.15      1.87 o 
  -1  -9   9       22.97       25.67      3.91 o 
   0  -9   9        5.99        8.21      2.28 o 
   1  -9   9        0.21        1.20      1.18 o 
   2  -9   9        1.30        2.55      1.55 o 
   3  -9   9        0.01        1.19      1.16 o 
   4  -9   9        3.95        4.05      1.05 o 
   5  -9   9        2.71        1.68      0.80 o 
   6  -9   9        3.26        3.94      1.13 o 
  -5  -8   9        0.01        2.20      1.25 o 
  -4  -8   9        5.39        6.86      2.00 o 
  -3  -8   9        2.52        2.24      1.38 o 
  -2  -8   9       10.61        9.46      2.34 o 
  -1  -8   9       62.02       44.34      4.93 o 
   0  -8   9       11.27       14.84      2.89 o 
   1  -8   9        0.14       -0.12      0.97 o 
   2  -8   9        0.31        0.20      0.74 o 
   3  -8   9       11.47       14.35      1.68 o 
   4  -8   9        1.25        0.97      1.21 o 
   5  -8   9        0.21       -0.56      0.56 o 
   6  -8   9        5.92        8.20      1.75 o 
  -6  -7   9       24.21       26.17      3.68 o 
  -5  -7   9        0.07       -1.15      1.15 o 
  -4  -7   9        0.36        1.35      0.99 o 
  -3  -7   9        0.12       -0.33      0.91 o 
  -2  -7   9        7.28        8.16      2.17 o 
  -1  -7   9       15.63       17.75      3.04 o 
   0  -7   9        0.17        1.31      1.07 o 
   1  -7   9       73.34       68.68      6.00 o 
   2  -7   9        7.13        6.45      1.06 o 
   3  -7   9        0.03       -0.56      0.56 o 
   4  -7   9        8.21        9.08      1.40 o 
   5  -7   9        0.30        0.26      0.57 o 
   6  -7   9       11.38       12.15      1.80 o 
  -7  -6   9        8.21        9.70      2.22 o 
  -6  -6   9       16.75       13.96      2.62 o 
  -5  -6   9        8.40        7.15      1.95 o 
  -4  -6   9        2.93        1.76      1.19 o 
  -3  -6   9        2.26        9.00      2.20 o 
  -2  -6   9        3.33        3.52      1.48 o 
  -1  -6   9      139.68      100.77      7.13 o 
   0  -6   9        0.56       -0.25      0.90 o 
   1  -6   9       42.23       38.21      2.54 o 
   2  -6   9      265.61      249.63      6.69 o 
   3  -6   9        0.53        1.68      1.18 o 
   4  -6   9        0.01        0.51      0.74 o 
   5  -6   9        1.43        0.72      0.71 o 
   6  -6   9        9.09       18.59      3.87 o 
  -8  -5   9        9.87       16.37      3.48 o 
  -7  -5   9        2.10        1.75      1.11 o 
  -6  -5   9       17.77       16.13      2.83 o 
  -5  -5   9        0.02        0.67      0.77 o 
  -4  -5   9        7.87        7.37      1.95 o 
  -3  -5   9        1.35        1.28      1.27 o 
  -2  -5   9        3.80        5.73      1.83 o 
  -1  -5   9       16.46       18.75      3.04 o 
   0  -5   9        0.74        1.19      0.99 o 
   1  -5   9       31.37       26.98      1.85 o 
   2  -5   9        9.56        6.93      1.82 o 
   3  -5   9        0.00       -0.68      0.68 o 
   4  -5   9        8.06        9.21      2.18 o 
   5  -5   9        7.87        8.14      1.56 o 
   6  -5   9        0.77        0.11      1.18 o 
  -8  -4   9        3.12        2.77      1.17 o 
  -7  -4   9        3.71        3.26      1.43 o 
  -6  -4   9        6.23        3.04      1.19 o 
  -5  -4   9      142.45      135.73      8.14 o 
  -4  -4   9       49.52       44.73      2.83 o 
  -3  -4   9       31.03       34.42      4.04 o 
  -2  -4   9        3.25        4.51      1.55 o 
  -1  -4   9        3.63        5.64      1.57 o 
   0  -4   9       15.20       11.26      0.99 o 
   1  -4   9        2.90        5.35      1.64 o 
   2  -4   9      338.38      348.41     13.67 o 
   3  -4   9       12.68       14.73      2.70 o 
   4  -4   9        0.02       -0.05      0.69 o 
   5  -4   9        7.83        6.99      1.47 o 
   6  -4   9        0.00       -0.53      1.30 o 
  -9  -3   9        1.92        3.16      1.72 o 
  -8  -3   9        5.87        5.22      1.20 o 
  -7  -3   9        1.31        0.60      0.74 o 
  -6  -3   9        5.41        5.01      0.98 o 
  -5  -3   9        5.06        3.52      0.81 o 
  -4  -3   9      168.29      163.22      8.87 o 
  -3  -3   9       69.68       72.81      5.78 o 
  -2  -3   9        0.01        0.93      0.85 o 
  -1  -3   9        4.28        2.82      1.29 o 
   0  -3   9       16.62       13.30      2.50 o 
   1  -3   9        4.66        6.45      1.79 o 
   2  -3   9      184.02      187.38      9.70 o 
   3  -3   9       39.93       42.79      3.27 o 
   4  -3   9       35.05       38.37      3.19 o 
   5  -3   9        0.96        1.11      0.65 o 
  -9  -2   9        0.04       -0.24      0.72 o 
  -8  -2   9       19.11       24.48      2.45 o 
  -7  -2   9       29.03       28.91      1.87 o 
  -6  -2   9        4.48        3.95      1.44 o 
  -5  -2   9      403.83      417.81      8.54 o 
  -4  -2   9       94.05       91.86      3.47 o 
  -3  -2   9      139.63      138.98      8.09 o 
  -2  -2   9        6.56        8.27      2.00 o 
  -1  -2   9        2.50        2.23      1.08 o 
   0  -2   9        1.13        1.71      1.03 o 
   1  -2   9        0.05       -0.30      0.53 o 
   2  -2   9      368.01      384.69     10.06 o 
   3  -2   9        0.66        1.34      1.36 o 
   4  -2   9       61.80       64.21      4.88 o 
   5  -2   9        5.93       10.46      2.72 o 
 -10  -1   9        7.08        9.84      2.66 o 
  -9  -1   9        0.09        0.11      0.56 o 
  -8  -1   9        4.14        4.35      1.38 o 
  -7  -1   9       10.42       11.90      1.25 o 
  -6  -1   9        4.62        5.91      0.98 o 
  -5  -1   9      158.80      170.55      4.40 o 
  -4  -1   9       33.10       30.25      2.20 o 
  -3  -1   9      346.50      357.52     13.53 o 
  -2  -1   9       39.62       42.64      1.90 o 
  -1  -1   9       10.83       11.83      1.41 o 
   0  -1   9       15.16       14.29      1.66 o 
   1  -1   9        1.08        1.30      0.60 o 
   2  -1   9        2.17        1.48      0.62 o 
   3  -1   9       27.41       25.37      2.51 o 
   4  -1   9       16.76       20.71      2.36 o 
   5  -1   9        3.49        2.98      1.51 o 
 -10   0   9        2.31        4.54      1.76 o 
  -9   0   9       12.34       14.07      1.85 o 
  -8   0   9       20.20       20.14      1.55 o 
  -7   0   9        0.53        0.22      0.47 o 
  -6   0   9       63.51       65.17      5.53 o 
  -5   0   9      762.88      801.26     22.09 o 
  -4   0   9      412.52      429.93     15.17 o 
  -3   0   9      146.36      151.77      4.50 o 
  -2   0   9        0.56        0.08      0.33 o 
  -1   0   9      117.61      120.10      4.39 o 
   0   0   9        9.29       10.48      1.41 o 
   1   0   9        3.95        3.66      2.60 o 
   2   0   9       75.97       79.37      4.28 o 
   3   0   9       71.83       75.69      4.35 o 
   4   0   9       19.81       19.67      3.37 o 
 -10   1   9        7.91        9.16      2.44 o 
  -9   1   9        3.71        3.56      0.76 o 
  -8   1   9       10.42       11.99      1.20 o 
  -7   1   9       27.18       24.33      2.17 o 
  -6   1   9       10.31       11.93      2.51 o 
  -5   1   9       17.66       21.04      3.31 o 
  -4   1   9       53.16       51.79      3.37 o 
  -3   1   9       80.37       78.12      1.96 o 
  -2   1   9        4.86        3.91      1.41 o 
  -1   1   9        6.83        6.88      1.05 o 
   0   1   9        1.27        0.78      0.53 o 
   1   1   9        0.00       -0.07      0.55 o 
   2   1   9        3.78        3.43      1.03 o 
   3   1   9        2.90        2.91      0.96 o 
   4   1   9       15.48       12.87      2.66 o 
 -10   2   9        1.80        1.33      0.80 o 
  -9   2   9       29.03       29.11      3.15 o 
  -8   2   9        0.61        0.35      0.40 o 
  -7   2   9        3.06        2.95      0.76 o 
  -6   2   9       49.27       47.56      4.88 o 
  -5   2   9       48.58       53.20      5.12 o 
  -4   2   9        0.62        0.71      0.71 o 
  -3   2   9        0.15        0.18      0.46 o 
  -2   2   9      236.05      249.05      7.79 o 
  -1   2   9        5.21        6.14      1.01 o 
   0   2   9       17.54       17.68      2.03 o 
   1   2   9        0.39       -0.02      0.46 o 
   2   2   9        0.66        0.63      1.55 o 
   3   2   9        0.00       -0.05      0.62 o 
 -10   3   9        4.31        4.13      0.86 o 
  -9   3   9        5.63        4.04      1.08 o 
  -8   3   9       12.00       12.76      1.59 o 
  -7   3   9        1.23        1.70      1.24 o 
  -6   3   9        2.44        3.72      0.72 o 
  -5   3   9       19.41       18.69      1.64 o 
  -4   3   9       15.92       12.59      1.51 o 
  -3   3   9       10.88        9.20      2.33 o 
  -2   3   9        9.20        9.44      1.13 o 
  -1   3   9       32.90       32.35      2.41 o 
   0   3   9        0.03       -0.75      1.13 o 
   1   3   9        2.66        1.13      1.09 o 
   2   3   9        0.06        0.41      0.53 o 
 -10   4   9        0.31        1.25      1.18 o 
  -9   4   9        4.66        2.79      1.47 o 
  -8   4   9       14.60       15.33      2.92 o 
  -7   4   9        1.97        1.95      0.99 o 
  -6   4   9        0.79       -0.83      1.36 o 
  -5   4   9       10.78       11.05      2.42 o 
  -4   4   9        6.66        3.43      1.62 o 
  -3   4   9        4.18        3.55      1.50 o 
  -2   4   9       17.26       13.74      2.77 o 
  -1   4   9       16.21       13.42      1.95 o 
   0   4   9        5.21        3.93      0.97 o 
   1   4   9        3.75        3.56      1.00 o 
 -10   5   9        0.58        1.69      1.17 o 
  -9   5   9       14.54       13.62      2.95 o 
  -8   5   9       12.17       17.37      3.27 o 
  -7   5   9        1.17        0.77      0.83 o 
  -6   5   9        0.12        0.25      0.88 o 
  -5   5   9        0.38       -1.50      1.50 o 
  -4   5   9       11.05       14.39      3.04 o 
  -3   5   9        0.24        0.26      0.89 o 
  -2   5   9        4.78        6.35      1.46 o 
  -1   5   9        4.87        4.76      1.76 o 
   0   5   9        0.12        0.59      0.56 o 
 -10   6   9        1.21        0.46      1.07 o 
  -9   6   9        1.20        2.93      1.52 o 
  -8   6   9        1.68        1.78      0.85 o 
  -7   6   9        0.00       -0.18      0.75 o 
  -6   6   9        8.14        9.59      2.58 o 
  -5   6   9        9.21       12.26      2.99 o 
  -4   6   9        0.83        0.44      0.86 o 
  -3   6   9        0.90       12.73      3.09 o 
  -2   6   9        1.99        0.48      1.40 o 
  -1   6   9        0.58        1.01      0.96 o 
  -9   7   9        4.09        2.29      1.30 o 
  -8   7   9       11.33       13.51      3.23 o 
  -7   7   9        2.19        2.20      1.55 o 
  -6   7   9        0.24       -1.70      1.70 o 
  -5   7   9        0.16       -1.48      1.48 o 
  -4   7   9        3.19        1.49      1.32 o 
  -3   7   9        2.33        4.70      2.05 o 
  -2   7   9        0.09       -0.32      0.98 o 
  -7   8   9        0.00       -1.04      1.32 o 
  -6   8   9        5.88        8.31      2.58 o 
  -5   8   9        5.42        2.35      1.58 o 
  -1 -11  10        0.02        0.54      0.85 o 
   0 -11  10        7.34        3.14      1.74 o 
   1 -11  10       10.32       13.86      3.23 o 
   2 -11  10       23.93       28.20      4.39 o 
   3 -11  10       45.00       44.99      5.60 o 
  -3 -10  10        3.41        5.24      1.87 o 
  -2 -10  10        0.01       -0.56      0.87 o 
  -1 -10  10        1.65        1.27      1.29 o 
   0 -10  10        0.33        2.74      1.47 o 
   1 -10  10       12.05       10.08      2.55 o 
   2 -10  10       42.78       53.80      6.03 o 
   3 -10  10       40.40       41.36      5.27 o 
   4 -10  10        9.31       10.66      2.76 o 
  -4  -9  10        2.21        3.42      1.60 o 
  -3  -9  10       12.86       16.92      3.34 o 
  -2  -9  10        0.13        0.57      0.90 o 
  -1  -9  10       20.33       19.89      3.52 o 
   0  -9  10        0.23        0.02      1.07 o 
   1  -9  10        0.03       -0.05      0.79 o 
   2  -9  10        0.10       -0.44      0.64 o 
   3  -9  10        2.03        4.18      1.70 o 
   4  -9  10        5.82        8.97      2.44 o 
   5  -9  10        1.84        0.73      0.94 o 
  -5  -8  10       25.00       30.51      4.31 o 
  -4  -8  10       22.26       27.08      4.13 o 
  -3  -8  10        1.81        0.35      1.15 o 
  -2  -8  10        8.19        7.21      2.15 o 
  -1  -8  10       55.91       53.64      5.69 o 
   0  -8  10        0.77        0.47      0.80 o 
   1  -8  10        0.37        0.75      0.64 o 
   2  -8  10       19.73       21.76      3.62 o 
   3  -8  10       28.55       28.48      2.38 o 
   4  -8  10        7.82        9.09      1.47 o 
   5  -8  10        9.19       10.39      1.66 o 
  -6  -7  10        2.48        2.73      1.44 o 
  -5  -7  10        3.74        5.77      1.96 o 
  -4  -7  10        3.51        5.25      1.87 o 
  -3  -7  10        0.21        0.44      0.76 o 
  -2  -7  10        4.49        1.36      1.22 o 
  -1  -7  10        0.17       -0.35      0.81 o 
   0  -7  10        7.86        9.21      2.39 o 
   1  -7  10        0.16        1.40      1.21 o 
   2  -7  10        0.75        1.25      0.57 o 
   3  -7  10        0.31        0.09      1.12 o 
   4  -7  10        0.02       -0.26      0.54 o 
   5  -7  10        1.45        1.14      0.65 o 
  -7  -6  10        0.01       -0.96      0.96 o 
  -6  -6  10        1.06        0.51      0.83 o 
  -5  -6  10       16.20       18.11      3.22 o 
  -4  -6  10        7.77        9.02      2.29 o 
  -3  -6  10        2.48        4.05      1.64 o 
  -2  -6  10       50.89       44.19      4.88 o 
  -1  -6  10       64.15       49.78      5.23 o 
   0  -6  10        6.48        3.32      1.52 o 
   1  -6  10        1.12        0.58      0.93 o 
   2  -6  10        3.04        2.93      0.78 o 
   3  -6  10        0.27       -0.20      0.71 o 
   4  -6  10        0.81        1.14      0.98 o 
   5  -6  10        6.81        9.78      1.80 o 
  -7  -5  10       14.91       17.46      3.05 o 
  -6  -5  10        5.47        9.64      2.35 o 
  -5  -5  10        1.78        0.98      0.93 o 
  -4  -5  10       15.43       11.59      2.53 o 
  -3  -5  10        0.18       -1.26      1.26 o 
  -2  -5  10        7.96        8.33      2.12 o 
  -1  -5  10       20.14       17.04      3.04 o 
   0  -5  10       20.03       17.95      3.11 o 
   1  -5  10        5.86        5.92      0.89 o 
   2  -5  10       10.15        9.24      2.28 o 
   3  -5  10        7.86        6.78      1.97 o 
   4  -5  10        1.21        0.87      0.79 o 
   5  -5  10        0.12        0.07      0.55 o 
  -8  -4  10       23.47       31.64      3.05 o 
  -7  -4  10        0.97        3.49      1.44 o 
  -6  -4  10       78.22       80.72      6.61 o 
  -5  -4  10        0.01        1.24      1.11 o 
  -4  -4  10        3.85        3.35      0.78 o 
  -3  -4  10       50.41       51.91      5.23 o 
  -2  -4  10        0.06        0.25      0.67 o 
  -1  -4  10      192.14      167.29      9.62 o 
   0  -4  10        1.11        0.56      0.32 o 
   1  -4  10        9.63       11.38      2.58 o 
   2  -4  10       96.35      107.59      7.70 o 
   3  -4  10        1.51        1.46      0.65 o 
   4  -4  10        6.27        6.89      1.59 o 
   5  -4  10        1.14        1.98      1.37 o 
  -9  -3  10        0.03        1.55      1.27 o 
  -8  -3  10        3.78        7.38      1.47 o 
  -7  -3  10        0.31       -0.51      0.82 o 
  -6  -3  10        0.03       -0.54      1.07 o 
  -5  -3  10       22.37       19.72      3.30 o 
  -4  -3  10       44.45       39.79      4.58 o 
  -3  -3  10        0.78        0.79      0.90 o 
  -2  -3  10        1.56        1.42      1.15 o 
  -1  -3  10       40.84       36.01      3.66 o 
   0  -3  10        1.24        1.11      0.93 o 
   1  -3  10       45.63       51.58      5.32 o 
   2  -3  10        1.80        0.87      0.76 o 
   3  -3  10       13.66       15.02      2.14 o 
   4  -3  10        1.82        1.09      1.23 o 
  -9  -2  10        3.93        4.18      1.16 o 
  -8  -2  10        3.99        5.66      1.27 o 
  -7  -2  10       19.85       19.37      3.25 o 
  -6  -2  10        9.60        8.50      2.21 o 
  -5  -2  10      237.47      249.62     11.86 o 
  -4  -2  10      179.85      184.50      5.22 o 
  -3  -2  10        0.28       -0.77      1.14 o 
  -2  -2  10        0.46        0.03      0.85 o 
  -1  -2  10       62.07       68.55      5.98 o 
   0  -2  10       18.02       20.69      2.12 o 
   1  -2  10       67.74       68.47      4.02 o 
   2  -2  10      212.59      220.21      7.71 o 
   3  -2  10       22.08       23.80      2.60 o 
   4  -2  10        2.49        1.88      0.85 o 
  -9  -1  10        7.69        9.81      1.64 o 
  -8  -1  10        5.00        4.54      1.12 o 
  -7  -1  10        3.84        2.06      1.13 o 
  -6  -1  10        1.04        1.76      1.25 o 
  -5  -1  10        2.87        5.63      2.02 o 
  -4  -1  10       20.79       19.06      1.95 o 
  -3  -1  10      392.13      407.44     15.39 o 
  -2  -1  10      123.46      118.33      4.52 o 
  -1  -1  10        0.11        0.28      0.53 o 
   0  -1  10        0.74        0.85      0.57 o 
   1  -1  10        1.40        0.54      0.57 o 
   2  -1  10       27.89       28.49      2.70 o 
   3  -1  10        6.57        6.38      1.37 o 
   4  -1  10       23.90       25.13      3.94 o 
 -10   0  10        6.36        9.76      2.54 o 
  -9   0  10        1.55        1.13      0.73 o 
  -8   0  10        0.00        0.02      0.52 o 
  -7   0  10        0.04       -0.14      0.60 o 
  -6   0  10        2.05        1.70      1.13 o 
  -5   0  10      138.39      156.30      9.25 o 
  -4   0  10        7.23        4.97      1.70 o 
  -3   0  10        9.92       10.03      0.74 o 
  -2   0  10       37.94       45.53      2.49 o 
  -1   0  10        6.23        4.58      0.90 o 
   0   0  10        0.03        0.66      0.51 o 
   1   0  10       18.99       18.87      2.09 o 
   2   0  10      187.21      189.29      7.05 o 
   3   0  10        2.03        0.12      0.61 o 
 -10   1  10        2.31        4.10      1.23 o 
  -9   1  10        0.07        0.38      0.55 o 
  -8   1  10       16.37       19.38      2.67 o 
  -7   1  10        0.17        0.07      0.47 o 
  -6   1  10        1.57        0.14      0.77 o 
  -5   1  10      183.15      190.36     10.38 o 
  -4   1  10        0.29        0.02      0.32 o 
  -3   1  10       19.64       21.40      1.19 o 
  -2   1  10        0.01        0.37      0.31 o 
  -1   1  10       36.63       36.76      2.50 o 
   0   1  10        5.15        4.89      1.07 o 
   1   1  10        0.42       -0.26      0.53 o 
   2   1  10        2.87        3.21      1.15 o 
   3   1  10        4.74        5.77      1.35 o 
 -10   2  10       13.63       20.01      2.42 o 
  -9   2  10        0.02       -0.34      1.02 o 
  -8   2  10       21.51       24.84      2.32 o 
  -7   2  10        3.48        3.77      0.89 o 
  -6   2  10       22.78       22.19      3.56 o 
  -5   2  10      121.49      124.92      8.43 o 
  -4   2  10       11.44       12.19      2.62 o 
  -3   2  10       30.01       30.66      4.17 o 
  -2   2  10        1.60        3.49      0.73 o 
  -1   2  10       13.00       16.42      1.69 o 
   0   2  10       24.40       27.31      2.38 o 
   1   2  10       13.25       14.13      1.85 o 
   2   2  10       12.07       11.11      1.72 o 
 -10   3  10        0.45        0.85      0.98 o 
  -9   3  10       14.37       13.90      2.89 o 
  -8   3  10        4.88        3.75      1.50 o 
  -7   3  10        0.71        0.77      0.84 o 
  -6   3  10        4.33        5.01      1.84 o 
  -5   3  10       12.71       12.94      2.83 o 
  -4   3  10        1.66        3.10      1.59 o 
  -3   3  10        0.25       -0.20      1.00 o 
  -2   3  10       12.91       13.36      2.85 o 
  -1   3  10        0.08       -0.32      0.50 o 
   0   3  10        2.05        4.26      4.49 o 
   1   3  10        0.03        1.63      0.75 o 
 -10   4  10        0.12       -1.16      1.16 o 
  -9   4  10       18.73       15.34      3.20 o 
  -8   4  10        0.05        1.01      1.05 o 
  -7   4  10        1.04       -1.49      1.49 o 
  -6   4  10        1.53       -0.68      1.35 o 
  -5   4  10        8.91        7.57      2.10 o 
  -4   4  10        0.03        2.11      1.25 o 
  -3   4  10        2.58        1.76      1.11 o 
  -2   4  10       53.86       63.22      6.28 o 
  -1   4  10        0.88       -0.20      0.78 o 
   0   4  10        1.12        3.42      1.59 o 
  -9   5  10       24.30       25.30      4.13 o 
  -8   5  10        2.75        4.37      1.88 o 
  -7   5  10        0.21        1.47      1.32 o 
  -6   5  10        1.51        0.07      1.25 o 
  -5   5  10        0.02       -1.04      1.44 o 
  -4   5  10        0.45        1.78      1.18 o 
  -3   5  10        0.02       -0.03      0.79 o 
  -2   5  10       10.69       12.36      3.04 o 
  -1   5  10        0.61       -0.41      1.05 o 
  -9   6  10       16.32       21.18      3.95 o 
  -8   6  10       25.51       32.43      4.81 o 
  -7   6  10        0.38       -0.35      0.92 o 
  -6   6  10        0.63       -0.07      0.70 o 
  -5   6  10        0.20       -0.79      0.87 o 
  -4   6  10        3.85        4.41      1.57 o 
  -3   6  10        1.07        0.69      1.25 o 
  -7   7  10        1.53        1.19      0.99 o 
  -6   7  10        0.53        1.16      1.41 o 
  -5   7  10        0.80        1.55      1.60 o 
  -2 -10  11        6.31        5.70      2.15 o 
  -1 -10  11        3.00        6.56      2.12 o 
   0 -10  11        1.32        0.43      0.94 o 
   1 -10  11        0.17       -0.15      1.09 o 
   2 -10  11       10.37       13.47      3.10 o 
  -3  -9  11        2.81        1.96      1.48 o 
  -2  -9  11        0.27       -0.68      1.07 o 
  -1  -9  11        1.16       -0.67      1.17 o 
   0  -9  11        1.48        0.24      1.11 o 
   1  -9  11        1.64        1.60      1.42 o 
   2  -9  11       27.43       29.50      4.54 o 
   3  -9  11       22.95       28.22      4.38 o 
  -5  -8  11       13.01       10.48      2.70 o 
  -4  -8  11       12.62       13.01      3.11 o 
  -3  -8  11       13.05       18.67      3.56 o 
  -2  -8  11        0.26        0.46      0.84 o 
  -1  -8  11        0.64        0.01      1.12 o 
   0  -8  11        0.24       -0.38      1.03 o 
   1  -8  11        2.39        1.88      1.37 o 
   2  -8  11       31.65       39.48      5.06 o 
   3  -8  11       12.95       15.74      3.22 o 
   4  -8  11       22.64       19.85      3.66 o 
  -6  -7  11        0.00       -1.12      1.12 o 
  -5  -7  11        0.07       -1.37      1.37 o 
  -4  -7  11        4.33        4.92      1.74 o 
  -3  -7  11        0.20        1.61      1.27 o 
  -2  -7  11        0.23       -1.01      1.41 o 
  -1  -7  11        9.26        8.44      2.44 o 
   0  -7  11        9.07        5.90      2.09 o 
   1  -7  11        3.68        4.67      1.92 o 
   2  -7  11        6.12        4.19      1.64 o 
   3  -7  11        0.05        0.71      0.77 o 
   4  -7  11        0.00        1.02      0.60 o 
  -6  -6  11        0.08       -0.25      0.81 o 
  -5  -6  11       15.13       19.35      3.46 o 
  -4  -6  11        0.08        0.06      0.88 o 
  -3  -6  11        0.49        1.62      1.35 o 
  -2  -6  11        0.94       -0.73      1.12 o 
  -1  -6  11       33.06       32.59      4.44 o 
   0  -6  11       12.11        7.43      2.25 o 
   1  -6  11        3.59        9.33      2.40 o 
   2  -6  11        4.49        6.95      2.09 o 
   3  -6  11        0.07       -0.25      0.80 o 
   4  -6  11        0.46        0.25      0.61 o 
  -7  -5  11        0.68        0.98      0.96 o 
  -6  -5  11        1.59        0.00      1.05 o 
  -5  -5  11        7.89        9.74      2.45 o 
  -4  -5  11       13.77       12.98      2.83 o 
  -3  -5  11       18.12       25.62      3.92 o 
  -2  -5  11       10.03        8.81      2.32 o 
  -1  -5  11        0.47        0.53      0.88 o 
   0  -5  11        0.01        0.99      1.19 o 
   1  -5  11        1.35       12.85      3.08 o 
   2  -5  11        4.27        5.83      1.96 o 
   3  -5  11        0.98        1.45      0.96 o 
   4  -5  11        3.64        3.03      1.60 o 
  -8  -4  11       10.79       11.12      3.27 o 
  -7  -4  11        6.94        9.18      2.43 o 
  -6  -4  11        3.92        4.73      1.84 o 
  -5  -4  11        0.00       -0.66      1.14 o 
  -4  -4  11        0.87        0.82      1.08 o 
  -3  -4  11        1.09       -0.45      0.87 o 
  -2  -4  11       77.91       74.14      6.61 o 
  -1  -4  11       27.61       25.90      3.93 o 
   0  -4  11       91.56       87.29      7.27 o 
   1  -4  11        1.91        1.92      1.33 o 
   2  -4  11        0.12       -0.85      0.85 o 
   3  -4  11        2.22        1.26      0.62 o 
   4  -4  11        0.68        0.20      0.69 o 
  -8  -3  11        0.00        0.26      0.81 o 
  -7  -3  11       20.38       19.76      3.45 o 
  -6  -3  11        1.05        0.87      0.82 o 
  -5  -3  11        2.26        1.06      0.75 o 
  -4  -3  11        3.97        3.98      1.68 o 
  -3  -3  11        9.39        8.71      2.37 o 
  -2  -3  11       15.95       23.10      3.75 o 
  -1  -3  11      101.39      115.19      8.32 o 
   0  -3  11       42.87       50.07      5.48 o 
   1  -3  11        7.48        9.23      2.33 o 
   2  -3  11        0.43       -0.23      0.61 o 
   3  -3  11        0.81        1.31      0.62 o 
  -9  -2  11        0.46        0.61      1.78 o 
  -8  -2  11       12.28       16.37      2.20 o 
  -7  -2  11        0.61       -0.25      0.73 o 
  -6  -2  11        1.15        2.63      1.30 o 
  -5  -2  11        5.29        4.99      1.83 o 
  -4  -2  11       50.92       54.22      5.64 o 
  -3  -2  11      132.85      142.80      9.25 o 
  -2  -2  11        0.01       -0.10      0.82 o 
  -1  -2  11        2.26        1.84      0.73 o 
   0  -2  11       49.65       53.64      3.57 o 
   1  -2  11        4.46        5.73      1.29 o 
   2  -2  11       29.17       29.37      2.86 o 
   3  -2  11        0.40       -0.91      0.91 o 
  -9  -1  11        0.79        0.19      0.89 o 
  -8  -1  11        1.69        2.97      1.01 o 
  -7  -1  11        4.46        6.15      2.15 o 
  -6  -1  11        0.16        0.72      1.04 o 
  -5  -1  11        0.01        1.17      1.37 o 
  -4  -1  11        3.50        2.59      1.26 o 
  -3  -1  11       46.30       52.75      2.67 o 
  -2  -1  11       51.21       55.80      3.09 o 
  -1  -1  11        1.39        2.87      0.82 o 
   0  -1  11        2.18        1.55      0.69 o 
   1  -1  11       27.53       29.29      2.71 o 
   2  -1  11        6.71        9.32      1.66 o 
   3  -1  11        6.57        6.32      2.26 o 
  -9   0  11       10.94       13.56      2.01 o 
  -8   0  11       30.23       38.13      5.84 o 
  -7   0  11        2.62        1.22      1.02 o 
  -6   0  11       56.07       53.81      5.70 o 
  -5   0  11      215.10      216.95     11.65 o 
  -4   0  11       42.14       46.08      5.23 o 
  -3   0  11        5.36        8.23      2.25 o 
  -2   0  11        0.14        0.39      0.77 o 
  -1   0  11       11.60       11.10      1.45 o 
   0   0  11        0.40        0.14      0.60 o 
   1   0  11       54.33       55.83      5.95 o 
   2   0  11       36.67       38.34      5.12 o 
  -9   1  11        3.70        4.03      1.06 o 
  -8   1  11        1.68        1.75      0.73 o 
  -7   1  11       34.95       42.48      3.08 o 
  -6   1  11       15.70       13.72      2.97 o 
  -5   1  11       16.08       17.07      3.30 o 
  -4   1  11       42.27       38.63      4.91 o 
  -3   1  11       26.84       27.03      4.06 o 
  -2   1  11        1.59        3.21      1.55 o 
  -1   1  11       12.12       15.52      1.68 o 
   0   1  11       15.24       16.89      2.08 o 
   1   1  11        0.40        0.74      0.71 o 
  -9   2  11        1.00       -0.03      0.78 o 
  -8   2  11        0.20       -0.21      0.90 o 
  -7   2  11        0.12       -0.04      0.82 o 
  -6   2  11       23.80       17.53      3.37 o 
  -5   2  11      183.78      201.23     11.37 o 
  -4   2  11        0.49        1.26      1.06 o 
  -3   2  11        0.04        0.21      0.88 o 
  -2   2  11        3.08        1.51      1.26 o 
  -1   2  11        1.49        1.31      1.07 o 
   0   2  11        0.07        0.09      0.90 o 
   1   2  11        8.10        7.03      2.26 o 
  -9   3  11        3.08        2.72      1.57 o 
  -8   3  11        0.59        2.34      1.35 o 
  -7   3  11        0.21       -0.02      0.91 o 
  -6   3  11       11.34       11.15      2.76 o 
  -5   3  11       46.68       72.65      6.87 o 
  -4   3  11       11.14       10.84      2.66 o 
  -3   3  11        2.72        3.80      1.84 o 
  -2   3  11        0.14        1.08      1.06 o 
  -1   3  11        1.38        1.30      1.10 o 
   0   3  11        0.26        2.17      1.52 o 
  -9   4  11        3.89        5.41      2.12 o 
  -8   4  11       14.96       12.97      3.11 o 
  -7   4  11        0.11        0.10      0.88 o 
  -6   4  11        9.44        9.30      2.66 o 
  -5   4  11       17.71       17.61      3.58 o 
  -4   4  11        1.76        1.05      0.82 o 
  -3   4  11        3.71        2.25      1.71 o 
  -2   4  11       12.57       17.82      3.58 o 
  -8   5  11       12.51       14.61      3.32 o 
  -7   5  11        5.25        4.47      1.84 o 
  -6   5  11       19.57       23.68      4.17 o 
  -5   5  11       15.26       19.60      3.89 o 
  -4   5  11        1.60        4.20      1.96 o 
  -3   5  11        0.04       -0.86      0.98 o 
  -2  -9  12        5.58        2.84      1.63 o 
  -1  -9  12        1.10        0.02      0.78 o 
   0  -9  12        0.80        3.63      1.70 o 
   1  -9  12        1.77        2.79      1.54 o 
  -4  -8  12        1.41        2.12      1.40 o 
  -3  -8  12        1.51        0.09      0.84 o 
  -2  -8  12        4.89        5.35      1.99 o 
  -1  -8  12        1.79        0.71      1.19 o 
   0  -8  12        2.26        1.12      1.13 o 
   1  -8  12        4.30        5.44      2.07 o 
   2  -8  12       30.35       41.86      5.47 o 
  -5  -7  12        2.57       -0.49      0.87 o 
  -4  -7  12       12.65       16.76      3.42 o 
  -3  -7  12        1.09        0.70      0.70 o 
  -2  -7  12        4.02        2.33      1.38 o 
  -1  -7  12        1.95        0.91      1.26 o 
   0  -7  12        0.10       -0.61      1.03 o 
   1  -7  12        3.28        5.21      1.97 o 
   2  -7  12        4.41        3.92      1.69 o 
   3  -7  12        3.34        5.85      2.10 o 
  -6  -6  12        0.00        2.56      1.26 o 
  -5  -6  12       35.71       41.53      5.30 o 
  -4  -6  12       41.42       35.16      4.84 o 
  -3  -6  12        4.63        7.27      2.31 o 
  -2  -6  12       21.41       17.94      3.46 o 
  -1  -6  12       13.94       14.07      3.17 o 
   0  -6  12        1.58        6.30      2.20 o 
   1  -6  12        0.48       -0.19      1.28 o 
   2  -6  12       13.51       16.24      3.37 o 
   3  -6  12       11.10       10.50      2.74 o 
  -6  -5  12        3.23        1.12      0.78 o 
  -5  -5  12        0.11        0.64      0.89 o 
  -4  -5  12        0.84        0.47      0.97 o 
  -3  -5  12       10.90       14.96      3.19 o 
  -2  -5  12        2.01        3.52      1.62 o 
  -1  -5  12        0.04       -0.46      0.90 o 
   0  -5  12       28.33       32.15      4.63 o 
   1  -5  12        2.95        2.32      1.33 o 
   2  -5  12        0.00        0.18      0.82 o 
   3  -5  12        2.78        1.98      0.90 o 
  -7  -4  12        0.32        0.34      1.03 o 
  -6  -4  12        1.60       -1.30      1.30 o 
  -5  -4  12       40.44       52.09      5.87 o 
  -4  -4  12        0.06       -0.22      0.73 o 
  -3  -4  12        0.00        0.33      1.14 o 
  -2  -4  12        0.63        0.40      0.84 o 
  -1  -4  12        5.97        7.38      2.39 o 
   0  -4  12        0.97        0.27      0.92 o 
   1  -4  12       13.11       12.34      1.98 o 
   2  -4  12        0.52        0.90      0.68 o 
  -7  -3  12        3.12        6.40      2.13 o 
  -6  -3  12        0.88       -0.49      0.84 o 
  -5  -3  12        0.37        1.53      1.08 o 
  -4  -3  12        3.12        4.12      1.61 o 
  -3  -3  12        0.12       -0.27      1.18 o 
  -2  -3  12       15.73       17.94      3.48 o 
  -1  -3  12       40.25       58.01      6.15 o 
   0  -3  12       16.27       17.93      2.86 o 
   1  -3  12        0.60        1.94      2.27 o 
   2  -3  12        0.06        0.61      0.64 o 
  -8  -2  12       10.41       13.40      2.09 o 
  -7  -2  12       27.50       34.54      4.78 o 
  -6  -2  12        0.86       -1.08      1.08 o 
  -5  -2  12        1.59        3.26      1.70 o 
  -4  -2  12        0.14       -0.28      0.83 o 
  -3  -2  12       23.22       25.16      4.05 o 
  -2  -2  12       41.42       41.35      2.91 o 
  -1  -2  12       24.00       24.02      2.39 o 
   0  -2  12        8.61        9.92      1.62 o 
   1  -2  12       25.77       26.61      2.74 o 
   2  -2  12        3.06        3.05      0.97 o 
  -8  -1  12        0.50        0.32      0.48 o 
  -7  -1  12        5.74        2.69      1.54 o 
  -6  -1  12       21.67       23.77      4.00 o 
  -5  -1  12        4.02        8.05      2.43 o 
  -4  -1  12        5.75        6.13      2.14 o 
  -3  -1  12        0.14        0.53      1.31 o 
  -2  -1  12       14.74       12.69      3.00 o 
  -1  -1  12        1.62        3.44      1.70 o 
   0  -1  12        7.04        7.91      1.40 o 
   1  -1  12        5.46        9.37      1.63 o 
  -8   0  12        2.54        2.06      0.77 o 
  -7   0  12        4.42        5.59      2.19 o 
  -6   0  12       19.17       16.58      3.41 o 
  -5   0  12        1.95        0.05      0.99 o 
  -4   0  12        0.88        2.36      1.25 o 
  -3   0  12        5.65        9.99      2.58 o 
  -2   0  12        0.21        0.04      1.13 o 
  -1   0  12        0.19       -1.39      1.39 o 
   0   0  12        1.15        1.69      1.44 o 
   1   0  12       37.98       32.77      4.77 o 
  -8   1  12        2.58        4.40      1.93 o 
  -7   1  12        0.63        2.36      1.42 o 
  -6   1  12        5.13        3.80      1.81 o 
  -5   1  12        7.95        6.89      2.23 o 
  -4   1  12        6.57       10.33      2.82 o 
  -3   1  12        0.29        1.24      1.26 o 
  -2   1  12        0.07       -0.51      0.94 o 
  -1   1  12        2.70        2.40      1.39 o 
   0   1  12        0.09        0.58      0.81 o 
  -8   2  12        1.80        2.92      1.67 o 
  -7   2  12        0.25        1.34      1.19 o 
  -6   2  12       78.34       80.49      7.56 o 
  -5   2  12       58.42       64.62      6.70 o 
  -4   2  12       31.48       35.52      5.05 o 
  -3   2  12        1.82        1.93      1.33 o 
  -2   2  12        0.17        0.76      1.09 o 
  -1   2  12        0.07        0.19      1.06 o 
  -8   3  12        4.53        2.94      1.64 o 
  -7   3  12        0.13       -1.29      1.29 o 
  -6   3  12       27.37       28.31      4.62 o 
  -5   3  12        0.67        1.26      1.34 o 
  -4   3  12       28.34       33.99      4.98 o 
  -3   3  12        1.04        1.33      1.29 o 
  -2   3  12        0.40        1.79      1.50 o 
  -7   4  12       23.65       32.46      5.05 o 
  -6   4  12       52.01       69.29      7.30 o 
  -5   4  12       48.11       56.91      6.68 o 
  -4   4  12        0.27       -0.35      0.85 o 
  -1  -8  13       29.66       39.66      5.54 o 
  -3  -7  13        6.99        7.58      2.36 o 
  -2  -7  13        1.96        2.99      1.64 o 
  -1  -7  13        0.56       -0.55      1.01 o 
   0  -7  13        3.43        4.66      1.93 o 
  -5  -6  13       29.79       47.65      5.88 o 
  -4  -6  13       13.24       11.05      2.81 o 
  -3  -6  13        0.02        1.34      1.36 o 
  -2  -6  13        1.77        5.50      2.09 o 
  -1  -6  13        0.66       -0.28      0.75 o 
   0  -6  13        1.05        1.81      1.55 o 
   1  -6  13       32.17       41.12      5.58 o 
  -5  -5  13        2.58        3.05      1.65 o 
  -4  -5  13        4.01        4.10      1.76 o 
  -3  -5  13        0.88        0.16      1.00 o 
  -2  -5  13        0.23        0.11      1.18 o 
  -1  -5  13        1.90        2.82      1.71 o 
   0  -5  13       14.35       19.05      3.71 o 
   1  -5  13       10.34       10.44      2.91 o 
  -6  -4  13        9.31        9.90      2.73 o 
  -5  -4  13       15.31       18.43      3.64 o 
  -4  -4  13        8.67        6.65      2.11 o 
  -3  -4  13        8.51        9.02      2.53 o 
  -2  -4  13       61.96       57.15      6.45 o 
  -1  -4  13       16.10       14.95      3.39 o 
   0  -4  13        3.69        3.73      1.15 o 
   1  -4  13       31.50       40.32      3.61 o 
  -7  -3  13        0.01       -1.71      1.71 o 
  -6  -3  13        9.76       13.43      3.20 o 
  -5  -3  13        3.30        4.29      1.82 o 
  -4  -3  13        3.76        6.88      2.23 o 
  -3  -3  13        0.65       -0.39      1.01 o 
  -2  -3  13        2.17        0.87      1.16 o 
  -1  -3  13       19.07       20.19      3.89 o 
   0  -3  13        0.48        1.60      1.26 o 
  -7  -2  13        2.10        4.14      1.88 o 
  -6  -2  13        1.57        0.78      1.14 o 
  -5  -2  13       11.70       16.90      3.63 o 
  -4  -2  13        0.10       -1.15      1.15 o 
  -3  -2  13        8.37        6.09      2.16 o 
  -2  -2  13       28.77       27.26      4.52 o 
  -1  -2  13        0.12        0.01      0.78 o 
   0  -2  13        0.43       -0.19      0.85 o 
  -7  -1  13        0.48       -1.57      1.57 o 
  -6  -1  13        8.85       12.46      2.94 o 
  -5  -1  13        4.29        5.11      2.09 o 
  -4  -1  13        1.00       -0.21      0.90 o 
  -3  -1  13        0.67        4.39      1.97 o 
  -2  -1  13        0.00       -0.80      1.14 o 
  -1  -1  13        1.25        0.95      1.14 o 
  -7   0  13        3.45        4.87      1.92 o 
  -6   0  13        0.04       -0.67      1.14 o 
  -5   0  13        1.78        3.83      1.81 o 
  -4   0  13        5.03        6.17      2.28 o 
  -3   0  13        0.03        1.00      1.15 o 
  -2   0  13       32.26       34.81      5.09 o 
  -1   0  13        1.97        0.32      0.87 o 
  -7   1  13       11.92       10.54      2.89 o 
  -6   1  13        0.18        0.78      1.12 o 
  -5   1  13        1.77       -0.72      1.08 o 
  -4   1  13        5.00        3.27      1.57 o 
  -3   1  13        0.80        2.72      1.23 o 
  -2   1  13        5.30        8.47      2.83 o 
  -6   2  13        9.54        7.39      2.49 o 
  -5   2  13        7.31        8.93      2.88 o 
  -4   2  13        0.37       -0.39      1.28 o 
  -3  -5  14        1.33        4.94      2.38 o 
  -2  -5  14        0.17       -0.20      0.90 o 
  -4  -4  14        3.58        5.51      2.23 o 
  -3  -4  14        0.40       -1.09      1.46 o 
  -2  -4  14        0.10       -1.06      1.27 o 
  -5  -3  14        0.99        0.44      0.90 o 
  -4  -3  14       16.05       20.10      4.05 o 
  -3  -3  14        0.01        0.90      1.08 o 
  -2  -3  14        0.31        0.55      1.23 o 
  -5  -2  14        7.85        6.86      2.43 o 
  -4  -2  14        0.00        0.42      0.91 o 
  -3  -2  14        9.29        7.11      2.49 o 
  -4  -1  14        1.08        2.46      1.73 o 
                                                 
